# Supplementary material for: Honey Bee Larval Hemolymph as a Source of Key Nutrients and Proteins Offers a Promising Medium for Varroa destructor Artificial Rearing
Source: Int J Mol Sci. 2023 Aug 4;24(15):12443. doi: 10.3390/ijms241512443 (PMC10419257; doi:10.3390/ijms241512443)
Supplement: Supplementary file 1 [file ijms-24-12443-s001.zip]

Archive with 2 entries (2 files):
- IJMS Table S1.xlsx
- ijms-2528556-supplementary.pdf
