# Supplementary material for: Honey Bee Larval Hemolymph as a Source of Key Nutrients and Proteins Offers a Promising Medium for Varroa destructor Artificial Rearing
Source: Int J Mol Sci. 2023 Aug 4;24(15):12443. doi: 10.3390/ijms241512443 (PMC10419257; doi:10.3390/ijms241512443)
Supplement: Supplementary file 1 [file ijms-24-12443-s001.zip › IJMS Table S1.xlsx]

## Sheet: Simplified Raw data
Sample	Accession	ProtName	ProteinConfidence	Genera	Species	Colony	ID	Checked	Protein FDR Confidence: Combined	Master	Accession	Description	Exp. q-value: Combined	Contaminant	Sum PEP Score	Coverage [%]	# Peptides	# PSMs	# Protein Unique Peptides	# Unique Peptides	# AAs	MW [kDa]	calc. pI	Score Sequest HT: A Sequest HT	# Peptides (by Search Engine): A Sequest HT
RD Fnoch 1	XP_026298285.1	apolipophorins	High	Apis	Apis mellifera	RD	QE44037MS	FALSE	High	Master Protein	XP_026298285.1	apolipophorins [Apis mellifera]	0	FALSE	850.947	43	143	267	55	59	3382	376.6	8.47	846.87	143
RD Fnoch 1	ASQ15625.1	putative cyclin-dependent serine/threonine-protein kinase	High	Apis	Apis mellifera	RD	QE44037MS	FALSE	High	Master Protein	ASQ15625.1	putative cyclin-dependent serine/threonine-protein kinase [Apis mellifera]	0	FALSE	738.308	70	74	154	5	5	1511	175.7	5.25	676.71	74
RD Fnoch 1	XP_001121241.3	uncharacterized protein DDB_G0283357	High	Apis	Apis mellifera	RD	QE44037MS	FALSE	High	Master Protein	XP_001121241.3	uncharacterized protein DDB_G0283357 [Apis mellifera]	0	FALSE	725.359	66	71	151	2	2	1508	175.4	5.24	663.97	71
RD Fnoch 1	PBC34817.1	Apolipophorin	High	Apis	Apis cerana cerana	RD	QE44037MS	FALSE	High	Master Protein	PBC34817.1	Apolipophorin [Apis cerana cerana]	0	FALSE	388.438	23	78	135	0	2	3438	383.9	8.54	400.63	78
RD Fnoch 1	NP_001318046.1	larval-specific very high density lipoprotein precursor	High	Apis	Apis mellifera	RD	QE44037MS	FALSE	High	Master Protein	NP_001318046.1	larval-specific very high density lipoprotein precursor [Apis mellifera]	0	FALSE	383.528	31	50	134	28	30	1507	173.1	7.02	461.57	50
RD Fnoch 1	NP_001011600.1	hexamerin 70b precursor	High	Apis	Apis mellifera	RD	QE44037MS	FALSE	High	Master Protein	NP_001011600.1	hexamerin 70b precursor [Apis mellifera]	0	FALSE	352.878	45	30	206	8	30	683	79.5	7.23	754.38	30
RD Fnoch 1	XP_031366148.1	apolipophorins	High	Apis	Apis dorsata	RD	QE44037MS	FALSE	High	Master Protein	XP_031366148.1	apolipophorins [Apis dorsata]	0	FALSE	341.615	21	70	123	1	1	3374	375.4	8.46	337.33	70
RD Fnoch 1	ABR45906.1	high Glx storage protein	High	Apis	Apis mellifera	RD	QE44037MS	FALSE	High	Master Protein	ABR45906.1	high Glx storage protein [Apis mellifera]	0	FALSE	326.04	38	37	128	0	1	1010	112.1	6.93	480.24	37
RD Fnoch 1	XP_016770154.2	hexamerin 110 isoform X1	High	Apis	Apis mellifera	RD	QE44037MS	FALSE	High	Master Protein	XP_016770154.2	hexamerin 110 isoform X1 [Apis mellifera]	0	FALSE	325.216	38	37	131	0	1	1010	112.1	6.93	490.71	37
RD Fnoch 1	NP_001107670.1	apolipophorin-III-like protein precursor	High	Apis	Apis mellifera	RD	QE44037MS	FALSE	High	Master Protein	NP_001107670.1	apolipophorin-III-like protein precursor [Apis mellifera]	0	FALSE	324.516	87	22	474	1	7	193	21.3	5.66	2009.39	22
RD Fnoch 1	XP_001121746.2	neurofilament heavy polypeptide	High	Apis	Apis mellifera	RD	QE44037MS	FALSE	High	Master Protein	XP_001121746.2	neurofilament heavy polypeptide [Apis mellifera]	0	FALSE	299.73	48	18	47	11	16	491	52	4.54	237.69	18
RD Fnoch 1	ABR45905.1	hexamerin	High	Apis	Apis mellifera	RD	QE44037MS	FALSE	High	Master Protein	ABR45905.1	hexamerin [Apis mellifera]	0	FALSE	297.139	52	38	161	0	38	686	81.3	8.16	512.66	38
RD Fnoch 1	ABD92645.1	OBP13	High	Apis	Apis mellifera	RD	QE44037MS	FALSE	High	Master Protein	ABD92645.1	OBP13 [Apis mellifera]	0	FALSE	269.91	76	23	110	4	23	132	15.1	6.61	288.77	23
RD Fnoch 1	XP_016769017.1	chitinase-like protein EN03 isoform X1	High	Apis	Apis mellifera	RD	QE44037MS	FALSE	High	Master Protein	XP_016769017.1	chitinase-like protein EN03 isoform X1 [Apis mellifera]	0	FALSE	268.154	59	29	79	0	1	444	49.3	7.78	302.4	29
RD Fnoch 1	XP_016769016.1	chitinase-like protein Idgf4 isoform X2	High	Apis	Apis mellifera	RD	QE44037MS	FALSE	High	Master Protein	XP_016769016.1	chitinase-like protein Idgf4 isoform X2 [Apis mellifera]	0	FALSE	265.949	62	30	83	0	2	438	48.7	8.02	312.49	30
RD Fnoch 1	AAO39761.1	transferrin	High	Apis	Apis mellifera	RD	QE44037MS	FALSE	High	Master Protein	AAO39761.1	transferrin [Apis mellifera]	0	FALSE	248.134	61	42	63	7	36	712	78.6	7.06	215.48	42
RD Fnoch 1	XP_392381.3	putative cysteine proteinase CG12163 isoform X2	High	Apis	Apis mellifera	RD	QE44037MS	FALSE	High	Master Protein	XP_392381.3	putative cysteine proteinase CG12163 isoform X2 [Apis mellifera]	0	FALSE	218.701	31	26	51	0	26	881	100.3	6.1	194.3	26
RD Fnoch 1	XP_003698326.1	FK506-binding protein 2 isoform X2	High	Apis	Apis florea	RD	QE44037MS	FALSE	High	Master Protein	XP_003698326.1	FK506-binding protein 2 isoform X2 [Apis florea]	0	FALSE	200.898	67	24	68	0	20	232	25.6	4.83	220.58	24
RD Fnoch 1	ABQ59246.1	hexamerin 70a	High	Apis	Apis mellifera	RD	QE44037MS	FALSE	High	Master Protein	ABQ59246.1	hexamerin 70a [Apis mellifera]	0	FALSE	199.674	43	33	98	0	33	684	81.4	6.93	287.67	33
RD Fnoch 1	XP_026301410.1	fibrillin-2	High	Apis	Apis mellifera	RD	QE44037MS	FALSE	High	Master Protein	XP_026301410.1	fibrillin-2 [Apis mellifera]	0	FALSE	171.217	14	25	60	19	25	2597	283.9	5.21	152.12	25
RD Fnoch 1	XP_016920436.1	uncharacterized protein LOC108002940	High	Apis	Apis cerana	RD	QE44037MS	FALSE	High	Master Protein	XP_016920436.1	uncharacterized protein LOC108002940 [Apis cerana]	0	FALSE	157.95	56	15	201	1	1	193	21.4	5.66	624.77	15
RD Fnoch 1	NP_001035313.1	odorant binding protein 14 precursor	High	Apis	Apis mellifera	RD	QE44037MS	FALSE	High	Master Protein	NP_001035313.1	odorant binding protein 14 precursor [Apis mellifera]	0	FALSE	152.239	79	20	83	0	20	135	15.2	5.97	262.87	20
RD Fnoch 1	PBC34213.1	hypothetical protein APICC_02822	High	Apis	Apis cerana cerana	RD	QE44037MS	FALSE	High	Master Protein	PBC34213.1	hypothetical protein APICC_02822 [Apis cerana cerana]	0	FALSE	150.906	11	17	72	0	17	431	49.7	4.89	221.18	17
RD Fnoch 1	NP_001011583.1	chemosensory protein 3 precursor	High	Apis	Apis mellifera	RD	QE44037MS	FALSE	High	Master Protein	NP_001011583.1	chemosensory protein 3 precursor [Apis mellifera]	0	FALSE	140.472	70	16	105	0	2	130	14.9	7.68	214.82	16
RD Fnoch 1	XP_006609579.1	vitellogenin-6-like	High	Apis	Apis dorsata	RD	QE44037MS	FALSE	High	Master Protein	XP_006609579.1	vitellogenin-6-like [Apis dorsata]	0	FALSE	136.898	14	21	53	1	1	1507	173.1	7.12	154.21	21
RD Fnoch 1	XP_026298921.1	nucleoprotein TPR isoform X2	High	Apis	Apis mellifera	RD	QE44037MS	FALSE	High	Master Protein	XP_026298921.1	nucleoprotein TPR isoform X2 [Apis mellifera]	0	FALSE	132.629	50	23	30	0	23	558	63.9	5.33	99.73	23
RD Fnoch 1	XP_006568803.2	uncharacterized protein LOC410793	High	Apis	Apis mellifera	RD	QE44037MS	FALSE	High	Master Protein	XP_006568803.2	uncharacterized protein LOC410793 [Apis mellifera]	0	FALSE	123.902	10	42	46	13	33	4361	500	6.68	114.3	42
RD Fnoch 1	PBC33001.1	Transcriptional adapter 2B	High	Apis	Apis cerana cerana	RD	QE44037MS	FALSE	High	Master Protein	PBC33001.1	Transcriptional adapter 2B [Apis cerana cerana]	0	FALSE	115.754	15	15	84	0	1	624	71.7	5.9	116.91	15
RD Fnoch 1	XP_016772082.1	uncharacterized protein LOC102656354	High	Apis	Apis mellifera	RD	QE44037MS	FALSE	High	Master Protein	XP_016772082.1	uncharacterized protein LOC102656354 [Apis mellifera]	0	FALSE	110.859	49	6	34	4	6	119	12.4	8.54	137.76	6
RD Fnoch 1	XP_003249661.2	collagen alpha-1(IV) chain isoform X1	High	Apis	Apis mellifera	RD	QE44037MS	FALSE	High	Master Protein	XP_003249661.2	collagen alpha-1(IV) chain isoform X1 [Apis mellifera]	0	FALSE	104.837	44	18	26	0	14	444	46.7	8.07	83.11	18
RD Fnoch 1	PBC28297.1	hypothetical protein APICC_04004	High	Apis	Apis cerana cerana	RD	QE44037MS	FALSE	High	Master Protein	PBC28297.1	hypothetical protein APICC_04004 [Apis cerana cerana]	0	FALSE	101.384	49	11	37	0	9	134	15.4	5.54	99.78	11
RD Fnoch 1	XP_392499.4	flocculation protein FLO11 isoform X1	High	Apis	Apis mellifera	RD	QE44037MS	FALSE	High	Master Protein	XP_392499.4	flocculation protein FLO11 isoform X1 [Apis mellifera]	0	FALSE	87.974	12	14	22	0	14	962	104.7	6.02	80.6	14
RD Fnoch 1	NP_001035349.1	alpha-glucosidase precursor	High	Apis	Apis mellifera	RD	QE44037MS	FALSE	High	Master Protein	NP_001035349.1	alpha-glucosidase precursor [Apis mellifera]	0	FALSE	87.258	24	12	27	1	12	580	66.5	6.28	84.26	12
RD Fnoch 1	XP_026299731.1	laminin subunit alpha	High	Apis	Apis mellifera	RD	QE44037MS	FALSE	High	Master Protein	XP_026299731.1	laminin subunit alpha [Apis mellifera]	0	FALSE	81.016	7	18	22	4	18	3665	408.3	5.21	62.99	18
RD Fnoch 1	XP_016767673.2	protein obstructor-E	High	Apis	Apis mellifera	RD	QE44037MS	FALSE	High	Master Protein	XP_016767673.2	protein obstructor-E [Apis mellifera]	0	FALSE	75.852	60	11	17	1	7	233	25.7	5.01	54.56	11
RD Fnoch 1	XP_016768976.1	LOW QUALITY PROTEIN: interferon-related developmental regulator 1-like	High	Apis	Apis mellifera	RD	QE44037MS	FALSE	High	Master Protein	XP_016768976.1	LOW QUALITY PROTEIN: interferon-related developmental regulator 1-like [Apis mellifera]	0	FALSE	74.691	14	8	21	4	8	737	82.2	5.72	88.14	8
RD Fnoch 1	NP_001257747.1	cuticular protein 2 precursor	High	Apis	Apis mellifera	RD	QE44037MS	FALSE	High	Master Protein	NP_001257747.1	cuticular protein 2 precursor [Apis mellifera]	0	FALSE	74.306	42	9	12	2	6	264	26.4	8.28	48	9
RD Fnoch 1	P56682.1	RecName: Full=Chymotrypsin inhibitor; AltName: Full=AMCI	High			RD	QE44037MS	FALSE	High	Master Protein	P56682.1	RecName: Full=Chymotrypsin inhibitor; AltName: Full=AMCI	0	FALSE	71.925	100	8	80	1	8	56	6	4.73	168.95	8
RD Fnoch 1	NP_001257746.1	cuticular protein 1 precursor	High	Apis	Apis mellifera	RD	QE44037MS	FALSE	High	Master Protein	NP_001257746.1	cuticular protein 1 precursor [Apis mellifera]	0	FALSE	70.626	67	10	19	2	7	216	21.6	7.47	65.85	10
RD Fnoch 1	PBC32553.1	Thymosin beta-a	High	Apis	Apis cerana cerana	RD	QE44037MS	FALSE	High	Master Protein	PBC32553.1	Thymosin beta-a [Apis cerana cerana]	0	FALSE	66.937	42	9	22	0	9	231	26.2	6.43	66.31	9
RD Fnoch 1	XP_006569964.1	DNA-directed RNA polymerase III subunit RPC1 isoform X2	High	Apis	Apis mellifera	RD	QE44037MS	FALSE	High	Master Protein	XP_006569964.1	DNA-directed RNA polymerase III subunit RPC1 isoform X2 [Apis mellifera]	0	FALSE	64.564	6	11	15	0	11	2011	228	8	53.45	11
RD Fnoch 1	XP_003394139.1	protein obstructor-E isoform X1	High	Bombus	Bombus terrestris	RD	QE44037MS	FALSE	High	Master Protein	XP_003394139.1	protein obstructor-E isoform X1 [Bombus terrestris]	0	FALSE	62.071	59	10	14	0	10	269	29.6	5.01	49.43	10
RD Fnoch 1	TRYP_PIG|	TRYP_PIG|	High			RD	QE44037MS	FALSE	High	Master Protein	TRYP_PIG|	TRYP_PIG|	0	TRUE	60.897	39	6	15	6	6	231	24.4	7.18	61.03	6
RD Fnoch 1	ADD51172.1	hypothetical protein, partial	High	Apis	Apis mellifera	RD	QE44037MS	FALSE	High	Master Protein	ADD51172.1	hypothetical protein, partial [Apis mellifera]	0	FALSE	60.684	28	4	9	2	2	179	18.9	4.78	39.37	4
RD Fnoch 1	PBC30183.1	Putative acyl-CoA-binding protein	High	Apis	Apis cerana cerana	RD	QE44037MS	FALSE	High	Master Protein	PBC30183.1	Putative acyl-CoA-binding protein [Apis cerana cerana]	0	FALSE	59.434	79	11	18	0	11	99	11.2	7.28	45.44	11
RD Fnoch 1	XP_026295805.1	uncharacterized protein LOC552283	High	Apis	Apis mellifera	RD	QE44037MS	FALSE	High	Master Protein	XP_026295805.1	uncharacterized protein LOC552283 [Apis mellifera]	0	FALSE	56.834	22	11	12	0	11	430	49.9	8.18	45.39	11
RD Fnoch 1	XP_624838.1	uncharacterized protein LOC552461	High	Apis	Apis mellifera	RD	QE44037MS	FALSE	High	Master Protein	XP_624838.1	uncharacterized protein LOC552461 [Apis mellifera]	0	FALSE	54.958	30	4	15	3	4	131	14.5	6	66.88	4
RD Fnoch 1	PBC25650.1	Lysozyme	High	Apis	Apis cerana cerana	RD	QE44037MS	FALSE	High	Master Protein	PBC25650.1	Lysozyme [Apis cerana cerana]	0	FALSE	54.901	62	9	19	0	1	144	16.1	4.88	47.55	9
RD Fnoch 1	XP_393161.3	lysozyme	High	Apis	Apis mellifera	RD	QE44037MS	FALSE	High	Master Protein	XP_393161.3	lysozyme [Apis mellifera]	0	FALSE	53.903	58	9	21	1	1	153	17.1	4.88	47.26	9
RD Fnoch 1	PBC33374.1	Neutral alpha-glucosidase AB	High	Apis	Apis cerana cerana	RD	QE44037MS	FALSE	High	Master Protein	PBC33374.1	Neutral alpha-glucosidase AB [Apis cerana cerana]	0	FALSE	53.676	8	4	7	0	4	955	110.2	6.33	41.92	4
RD Fnoch 1	XP_026299738.1	laminin subunit gamma-1	High	Apis	Apis mellifera	RD	QE44037MS	FALSE	High	Master Protein	XP_026299738.1	laminin subunit gamma-1 [Apis mellifera]	0	FALSE	51.528	14	14	15	2	14	1621	180.6	5.29	45.23	14
RD Fnoch 1	NP_001165849.1	cuticular protein analogous to peritrophins 3-B precursor	High	Apis	Apis mellifera	RD	QE44037MS	FALSE	High	Master Protein	NP_001165849.1	cuticular protein analogous to peritrophins 3-B precursor [Apis mellifera]	0	FALSE	51.011	49	11	15	3	6	294	33.6	6.13	45.38	11
RD Fnoch 1	XP_006571829.1	laminin subunit beta-1 isoform X1	High	Apis	Apis mellifera	RD	QE44037MS	FALSE	High	Master Protein	XP_006571829.1	laminin subunit beta-1 isoform X1 [Apis mellifera]	0	FALSE	50.719	9	11	12	0	11	1801	201.1	5.34	40.31	11
RD Fnoch 1	XP_392145.3	glucose dehydrogenase[FAD,quinone]	High	Apis	Apis mellifera]	RD	QE44037MS	FALSE	High	Master Protein	XP_392145.3	glucose dehydrogenase [FAD, quinone] [Apis mellifera]	0	FALSE	49.953	17	11	19	9	10	621	70	5.88	42	11
RD Fnoch 1	XP_006562242.2	papilin isoform X1	High	Apis	Apis mellifera	RD	QE44037MS	FALSE	High	Master Protein	XP_006562242.2	papilin isoform X1 [Apis mellifera]	0	FALSE	49.395	6	12	14	0	12	2877	315.5	4.73	33.21	12
RD Fnoch 1	XP_024224299.1	uncharacterized protein LOC100740590	High	Bombus	Bombus impatiens	RD	QE44037MS	FALSE	High	Master Protein	XP_024224299.1	uncharacterized protein LOC100740590 [Bombus impatiens]	0	FALSE	48.207	18	5	49	0	1	193	21.4	5.67	107.83	5
RD Fnoch 1	XP_006558732.1	transcriptional regulator ATRX homolog	High	Apis	Apis mellifera	RD	QE44037MS	FALSE	High	Master Protein	XP_006558732.1	transcriptional regulator ATRX homolog [Apis mellifera]	0	FALSE	46.438	16	5	8	3	5	287	33.4	9.14	30.69	5
RD Fnoch 1	Q06602.1	RecName: Full=Apidaecins type 73; Contains: RecName: Full=Apidaecin; Contains: RecName: Full=Apidaecin-1B; AltName: Full=Apidaecin IB; Contains: RecName: Full=Apidaecin-1A; AltName: Full=Apidaecin IA; Flags: Precursor	High			RD	QE44037MS	FALSE	High	Master Protein	Q06602.1	RecName: Full=Apidaecins type 73; Contains: RecName: Full=Apidaecin; Contains: RecName: Full=Apidaecin-1B; AltName: Full=Apidaecin IB; Contains: RecName: Full=Apidaecin-1A; AltName: Full=Apidaecin IA; Flags: Precursor	0	FALSE	46.229	62	3	21	1	1	283	32.7	10.99	55.39	3
RD Fnoch 1	XP_006560077.1	omega-conotoxin-like protein 1	High	Apis	Apis mellifera	RD	QE44037MS	FALSE	High	Master Protein	XP_006560077.1	omega-conotoxin-like protein 1 [Apis mellifera]	0	FALSE	45.86	50	5	18	3	5	74	8.3	8.4	42.51	5
RD Fnoch 1	AEM44813.1	secapin-2 precursor	High	Apis	Apis mellifera	RD	QE44037MS	FALSE	High	Master Protein	AEM44813.1	secapin-2 precursor [Apis mellifera]	0	FALSE	44.407	47	6	13	0	6	90	10	9.39	44.62	6
RD Fnoch 1	XP_012176698.1	prosaposin	High	Bombus	Bombus terrestris	RD	QE44037MS	FALSE	High	Master Protein	XP_012176698.1	prosaposin [Bombus terrestris]	0	FALSE	43.943	5	5	18	0	5	931	104	5.29	45.13	5
RD Fnoch 1	NP_001257748.1	cuticular protein 3 precursor	High	Apis	Apis mellifera	RD	QE44037MS	FALSE	High	Master Protein	NP_001257748.1	cuticular protein 3 precursor [Apis mellifera]	0	FALSE	42.479	36	12	13	5	12	317	34.3	5.69	40.78	12
RD Fnoch 1	XP_026296176.1	uncharacterized protein LOC724971 isoform X1	High	Apis	Apis mellifera	RD	QE44037MS	FALSE	High	Master Protein	XP_026296176.1	uncharacterized protein LOC724971 isoform X1 [Apis mellifera]	0	FALSE	40.911	6	11	11	0	11	2290	260.1	6.14	28.72	11
RD Fnoch 1	XP_624076.1	ferritin heavy polypeptide-like 17	High	Apis	Apis mellifera	RD	QE44037MS	FALSE	High	Master Protein	XP_624076.1	ferritin heavy polypeptide-like 17 [Apis mellifera]	0	FALSE	40.645	28	6	12	2	6	217	25.2	6.54	38.58	6
RD Fnoch 1	NP_001011627.1	phenoloxidase subunit A3	High	Apis	Apis mellifera	RD	QE44037MS	FALSE	High	Master Protein	NP_001011627.1	phenoloxidase subunit A3 [Apis mellifera]	0	FALSE	40.268	13	10	25	2	10	693	80	6.76	69.41	10
RD Fnoch 1	XP_016766933.1	protein artichoke	High	Apis	Apis mellifera	RD	QE44037MS	FALSE	High	Master Protein	XP_016766933.1	protein artichoke [Apis mellifera]	0	FALSE	39.979	9	7	11	0	7	671	75.7	6.55	32	7
RD Fnoch 1	XP_026298263.1	superoxide dismutase [Cu-Zn]-chloroplastic-like	High	Apis	Apis mellifera]	RD	QE44037MS	FALSE	High	Master Protein	XP_026298263.1	superoxide dismutase [Cu-Zn], chloroplastic-like [Apis mellifera]	0	FALSE	38.985	42	7	10	0	7	177	18.9	6.86	36.33	7
RD Fnoch 1	XP_016916307.1	apidaecins type 22	High	Apis	Apis cerana	RD	QE44037MS	FALSE	High	Master Protein	XP_016916307.1	apidaecins type 22 [Apis cerana]	0	FALSE	38.399	58	3	13	1	1	88	10	10.76	43.37	3
RD Fnoch 1	XP_393146.1	uncharacterized protein LOC409648	High	Apis	Apis mellifera	RD	QE44037MS	FALSE	High	Master Protein	XP_393146.1	uncharacterized protein LOC409648 [Apis mellifera]	0	FALSE	36.42	38	6	8	2	6	201	22.9	4.91	33.46	6
RD Fnoch 1	AEM44814.1	secapin-3 precursor	High	Apis	Apis mellifera	RD	QE44037MS	FALSE	High	Master Protein	AEM44814.1	secapin-3 precursor [Apis mellifera]	0	FALSE	35.207	49	8	21	7	8	115	13.5	7.9	52.48	8
RD Fnoch 1	XP_397488.4	uncharacterized protein LOC408280	High	Apis	Apis mellifera	RD	QE44037MS	FALSE	High	Master Protein	XP_397488.4	uncharacterized protein LOC408280 [Apis mellifera]	0	FALSE	34.771	16	4	6	2	2	573	61.6	6.18	27.11	4
RD Fnoch 1	XP_625222.4	uncharacterized protein LOC552843	High	Apis	Apis mellifera	RD	QE44037MS	FALSE	High	Master Protein	XP_625222.4	uncharacterized protein LOC552843 [Apis mellifera]	0	FALSE	34.47	2	2	10	1	2	824	93.7	6.27	46.95	2
RD Fnoch 1	XP_012347450.1	ATPase H(+)-transporting accessory protein 2 isoform X1	High	Apis	Apis florea	RD	QE44037MS	FALSE	High	Master Protein	XP_012347450.1	ATPase H(+)-transporting accessory protein 2 isoform X1 [Apis florea]	0	FALSE	33.746	14	4	6	0	4	437	49.1	5.33	24.41	4
RD Fnoch 1	NP_001229473.1	peptidyl-prolyl cis-trans isomerase B precursor	High	Apis	Apis mellifera	RD	QE44037MS	FALSE	High	Master Protein	NP_001229473.1	peptidyl-prolyl cis-trans isomerase B precursor [Apis mellifera]	0	FALSE	32.879	19	3	5	0	3	206	22.6	8.35	27.56	3
RD Fnoch 1	K1C9_HUMAN|	K1C9_HUMAN|	High			RD	QE44037MS	FALSE	High	Master Protein	K1C9_HUMAN|	K1C9_HUMAN|	0	TRUE	32.345	20	7	8	7	7	623	62.1	5.3	24.64	7
RD Fnoch 1	XP_392799.3	apolipoprotein D	High	Apis	Apis mellifera	RD	QE44037MS	FALSE	High	Master Protein	XP_392799.3	apolipoprotein D [Apis mellifera]	0	FALSE	31.972	22	5	10	2	2	270	30.3	7.23	37.81	5
RD Fnoch 1	XP_001599993.2	FK506-binding protein 2 isoform X2	High	Nasonia	Nasonia vitripennis	RD	QE44037MS	FALSE	High	Master Protein	XP_001599993.2	FK506-binding protein 2 isoform X2 [Nasonia vitripennis]	0	FALSE	31.842	24	5	8	0	1	217	24.1	4.92	25.15	5
RD Fnoch 1	K2C1_HUMAN|	K2C1_HUMAN|	High			RD	QE44037MS	FALSE	High	Master Protein	K2C1_HUMAN|	K2C1_HUMAN|	0	TRUE	31.177	12	8	9	7	7	643	65.8	8.12	27.02	8
RD Fnoch 1	XP_003250675.2	uncharacterized protein LOC100577844 isoform X1	High	Apis	Apis mellifera	RD	QE44037MS	FALSE	High	Master Protein	XP_003250675.2	uncharacterized protein LOC100577844 isoform X1 [Apis mellifera]	0	FALSE	30.859	26	5	13	0	5	258	29.9	6.92	40.92	5
RD Fnoch 1	XP_031774128.1	probable phospholipid hydroperoxide glutathione peroxidase	High	Apis	Apis florea	RD	QE44037MS	FALSE	High	Master Protein	XP_031774128.1	probable phospholipid hydroperoxide glutathione peroxidase [Apis florea]	0	FALSE	30.792	14	4	11	0	4	202	23.3	5.47	32.54	4
RD Fnoch 1	XP_006562821.3	dipeptidase 1 isoform X1	High	Apis	Apis mellifera	RD	QE44037MS	FALSE	High	Master Protein	XP_006562821.3	dipeptidase 1 isoform X1 [Apis mellifera]	0	FALSE	28.874	21	5	7	0	5	457	51.6	6.65	23.94	5
RD Fnoch 1	ACH96377.1	apidaecin	High	Apis	Apis cerana cerana	RD	QE44037MS	FALSE	High	Master Protein	ACH96377.1	apidaecin [Apis cerana cerana]	0	FALSE	27.899	29	2	9	1	1	172	19.8	10.68	25.59	2
RD Fnoch 1	AAX33236.1	venom carbohydrate-rich protein precursor	High	Apis	Apis mellifera	RD	QE44037MS	FALSE	High	Master Protein	AAX33236.1	venom carbohydrate-rich protein precursor [Apis mellifera]	0	FALSE	27.387	21	6	10	0	6	223	24.8	4.67	32.23	6
RD Fnoch 1	XP_003249362.1	uncharacterized protein LOC100577680	High	Apis	Apis mellifera	RD	QE44037MS	FALSE	High	Master Protein	XP_003249362.1	uncharacterized protein LOC100577680 [Apis mellifera]	0	FALSE	26.762	30	7	7	1	7	383	41.3	6.93	24.31	7
RD Fnoch 1	AAC61895.1	major royal jelly protein MRJP1	High	Apis	Apis mellifera	RD	QE44037MS	FALSE	High	Master Protein	AAC61895.1	major royal jelly protein MRJP1 [Apis mellifera]	0	FALSE	26.616	21	8	10	5	8	432	48.9	5.34	23.6	8
RD Fnoch 1	XP_001120482.1	uncharacterized protein LOC724585	High	Apis	Apis mellifera	RD	QE44037MS	FALSE	High	Master Protein	XP_001120482.1	uncharacterized protein LOC724585 [Apis mellifera]	0	FALSE	26.351	13	3	5	1	3	306	34.2	9.28	18.52	3
RD Fnoch 1	XP_006609071.1	uncharacterized protein LOC102681615 isoform X1	High	Apis	Apis dorsata	RD	QE44037MS	FALSE	High	Master Protein	XP_006609071.1	uncharacterized protein LOC102681615 isoform X1 [Apis dorsata]	0	FALSE	25.446	26	4	5	0	4	135	15.5	8.03	20.29	4
RD Fnoch 1	KOX79966.1	Peritrophin-1, partial	High	Melipona	Melipona quadrifasciata	RD	QE44037MS	FALSE	High	Master Protein	KOX79966.1	Peritrophin-1, partial [Melipona quadrifasciata]	0	FALSE	25.269	31	6	7	1	1	280	32	5.9	19.7	6
RD Fnoch 1	XP_017795338.1	PREDICTED: peritrophin-1	High	Habropoda	Habropoda laboriosa	RD	QE44037MS	FALSE	High	Master Protein	XP_017795338.1	PREDICTED: peritrophin-1 [Habropoda laboriosa]	0	FALSE	24.469	29	5	6	0	1	230	25.7	5.01	16.28	5
RD Fnoch 1	XP_026296062.1	lysosomal alpha-mannosidase isoform X1	High	Apis	Apis mellifera	RD	QE44037MS	FALSE	High	Master Protein	XP_026296062.1	lysosomal alpha-mannosidase isoform X1 [Apis mellifera]	0	FALSE	24.022	8	6	8	0	6	999	116.2	6.55	19.51	6
RD Fnoch 1	XP_006611907.1	apidaecins type 22-like	High	Apis	Apis dorsata	RD	QE44037MS	FALSE	High	Master Protein	XP_006611907.1	apidaecins type 22-like [Apis dorsata]	0	FALSE	23.657	16	2	8	2	2	128	14.6	11.87	12.3	2
RD Fnoch 1	PBC28325.1	Apolipoprotein D	High	Apis	Apis cerana cerana	RD	QE44037MS	FALSE	High	Master Protein	PBC28325.1	Apolipoprotein D [Apis cerana cerana]	0	FALSE	23.292	25	6	11	0	3	285	32.1	7.03	32.03	6
RD Fnoch 1	XP_006561863.1	beta-hexosaminidase subunit beta	High	Apis	Apis mellifera	RD	QE44037MS	FALSE	High	Master Protein	XP_006561863.1	beta-hexosaminidase subunit beta [Apis mellifera]	0	FALSE	23.199	13	6	9	2	6	565	64.2	7.21	21.34	6
RD Fnoch 1	XP_006608996.1	uncharacterized protein LOC102671924	High	Apis	Apis dorsata	RD	QE44037MS	FALSE	High	Master Protein	XP_006608996.1	uncharacterized protein LOC102671924 [Apis dorsata]	0	FALSE	22.513	44	7	11	0	7	154	17.2	5.01	23.47	7
RD Fnoch 1	XP_006613799.1	carboxypeptidase D isoform X1	High	Apis	Apis dorsata	RD	QE44037MS	FALSE	High	Master Protein	XP_006613799.1	carboxypeptidase D isoform X1 [Apis dorsata]	0	FALSE	22.48	3	4	6	0	4	1673	190.1	6.25	18.15	4
RD Fnoch 1	XP_006562425.1	serine protease inhibitor 88Ea isoform X1	High	Apis	Apis mellifera	RD	QE44037MS	FALSE	High	Master Protein	XP_006562425.1	serine protease inhibitor 88Ea isoform X1 [Apis mellifera]	0	FALSE	22.266	11	4	4	0	4	451	50.7	7.96	13.93	4
RD Fnoch 1	XP_003251110.1	uncharacterized protein LOC100578085	High	Apis	Apis mellifera	RD	QE44037MS	FALSE	High	Master Protein	XP_003251110.1	uncharacterized protein LOC100578085 [Apis mellifera]	0	FALSE	21.854	20	5	6	1	5	285	32.2	5.31	14.13	5
RD Fnoch 1	XP_001121053.2	uncharacterized protein LOC107963970	High	Apis	Apis mellifera	RD	QE44037MS	FALSE	High	Master Protein	XP_001121053.2	uncharacterized protein LOC107963970 [Apis mellifera]	0	FALSE	20.861	31	6	7	4	6	223	25.6	9.51	17.33	6
RD Fnoch 1	XP_026298283.1	leukocyte elastase inhibitor	High	Apis	Apis mellifera	RD	QE44037MS	FALSE	High	Master Protein	XP_026298283.1	leukocyte elastase inhibitor [Apis mellifera]	0	FALSE	20.857	5	3	5	2	3	640	73.1	9.33	17.65	3
RD Fnoch 1	XP_012346355.1	LOW QUALITY PROTEIN: uncharacterized protein LOC100865996, partial	High	Apis	Apis florea	RD	QE44037MS	FALSE	High	Master Protein	XP_012346355.1	LOW QUALITY PROTEIN: uncharacterized protein LOC100865996, partial [Apis florea]	0	FALSE	20.746	2	10	11	1	1	3853	442.3	6.76	20.28	10
RD Fnoch 1	XP_003251065.2	uncharacterized protein LOC100578770	High	Apis	Apis mellifera	RD	QE44037MS	FALSE	High	Master Protein	XP_003251065.2	uncharacterized protein LOC100578770 [Apis mellifera]	0	FALSE	20.358	8	5	5	1	5	954	106.2	7.56	18.98	5
RD Fnoch 1	AEY60498.1	FABP-like protein	High	Apis	Apis cerana	RD	QE44037MS	FALSE	High	Master Protein	AEY60498.1	FABP-like protein [Apis cerana]	0	FALSE	20.031	52	4	4	0	4	135	15.5	5.58	15.9	4
RD Fnoch 1	CAA51167.1	Apidaecin precursor	High	Apis	Apis mellifera	RD	QE44037MS	FALSE	High	Master Protein	CAA51167.1	Apidaecin precursor [Apis mellifera]	0	FALSE	19.725	66	3	8	3	3	168	19.4	11.28	21.3	3
RD Fnoch 1	XP_026297690.1	uncharacterized protein LOC113218907	High	Apis	Apis mellifera	RD	QE44037MS	FALSE	High	Master Protein	XP_026297690.1	uncharacterized protein LOC113218907 [Apis mellifera]	0	FALSE	19.511	41	4	6	2	4	123	13.5	5.54	17.79	4
RD Fnoch 1	XP_006561977.1	uncharacterized protein LOC102653658	High	Apis	Apis mellifera	RD	QE44037MS	FALSE	High	Master Protein	XP_006561977.1	uncharacterized protein LOC102653658 [Apis mellifera]	0	FALSE	19.285	24	3	4	2	3	202	22.5	8.59	12.65	3
RD Fnoch 1	XP_016766417.2	teneurin-m isoform X1	High	Apis	Apis mellifera	RD	QE44037MS	FALSE	High	Master Protein	XP_016766417.2	teneurin-m isoform X1 [Apis mellifera]	0	FALSE	19.208	3	5	5	0	5	3371	375.4	5.67	15.81	5
RD Fnoch 1	XP_012343539.1	cuticle protein 38	High	Apis	Apis florea	RD	QE44037MS	FALSE	High	Master Protein	XP_012343539.1	cuticle protein 38 [Apis florea]	0	FALSE	18.762	42	2	4	2	2	108	10.6	9.16	14.71	2
RD Fnoch 1	XP_001120817.2	inactive serine protease scarface	High	Apis	Apis mellifera	RD	QE44037MS	FALSE	High	Master Protein	XP_001120817.2	inactive serine protease scarface [Apis mellifera]	0	FALSE	18.762	12	5	5	2	5	674	75.9	5.59	15.65	5
RD Fnoch 1	XP_016769182.2	phenoloxidase-activating factor 2 isoform X1	High	Apis	Apis mellifera	RD	QE44037MS	FALSE	High	Master Protein	XP_016769182.2	phenoloxidase-activating factor 2 isoform X1 [Apis mellifera]	0	FALSE	18.507	15	4	7	1	4	417	45.8	5.71	20.47	4
RD Fnoch 1	XP_016768602.2	alpha-2-macroglobulin-like protein 1 isoform X2	High	Apis	Apis mellifera	RD	QE44037MS	FALSE	High	Master Protein	XP_016768602.2	alpha-2-macroglobulin-like protein 1 isoform X2 [Apis mellifera]	0	FALSE	18.474	4	5	6	0	1	1776	200.3	6.13	16.21	5
RD Fnoch 1	PBC34689.1	GC-rich sequence DNA-binding factor	High	Apis	Apis cerana cerana	RD	QE44037MS	FALSE	High	Master Protein	PBC34689.1	GC-rich sequence DNA-binding factor [Apis cerana cerana]	0	FALSE	18.383	3	4	5	0	4	2164	249.2	6.92	13.34	4
RD Fnoch 1	XP_031773242.1	pro-resilin	High	Apis	Apis florea	RD	QE44037MS	FALSE	High	Master Protein	XP_031773242.1	pro-resilin [Apis florea]	0	FALSE	17.854	13	5	6	0	1	646	68.9	9.33	16.82	5
RD Fnoch 1	XP_031367254.1	DE-cadherin isoform X2	High	Apis	Apis dorsata	RD	QE44037MS	FALSE	High	Master Protein	XP_031367254.1	DE-cadherin isoform X2 [Apis dorsata]	0	FALSE	17.65	5	5	5	0	5	1492	167.1	4.84	14.92	5
RD Fnoch 1	AET74051.1	ferritin heavy chain	High	Apis	Apis cerana cerana	RD	QE44037MS	FALSE	High	Master Protein	AET74051.1	ferritin heavy chain [Apis cerana cerana]	0	FALSE	17.104	7	1	5	0	1	224	25.5	6.3	16.68	1
RD Fnoch 1	XP_001120594.2	modular serine protease	High	Apis	Apis mellifera	RD	QE44037MS	FALSE	High	Master Protein	XP_001120594.2	modular serine protease [Apis mellifera]	0	FALSE	17.006	9	4	4	4	4	663	73.3	5.88	13.76	4
RD Fnoch 1	XP_006561846.2	fibroin heavy chain isoform X1	High	Apis	Apis mellifera	RD	QE44037MS	FALSE	High	Master Protein	XP_006561846.2	fibroin heavy chain isoform X1 [Apis mellifera]	0	FALSE	16.986	3	2	2	0	2	1483	136.8	6.18	10.25	2
RD Fnoch 1	PBC34716.1	Nucleobindin-2	High	Apis	Apis cerana cerana	RD	QE44037MS	FALSE	High	Master Protein	PBC34716.1	Nucleobindin-2 [Apis cerana cerana]	0	FALSE	16.942	13	5	5	0	5	559	66.2	5.69	15.09	5
RD Fnoch 1	XP_006565503.2	alpha-2-macroglobulin-like protein 1 isoform X1	High	Apis	Apis mellifera	RD	QE44037MS	FALSE	High	Master Protein	XP_006565503.2	alpha-2-macroglobulin-like protein 1 isoform X1 [Apis mellifera]	0	FALSE	16.734	4	5	6	0	1	1777	200.3	6.13	16.21	5
RD Fnoch 1	XP_016770809.1	cilia- and flagella-associated protein 251-like	High	Apis	Apis mellifera	RD	QE44037MS	FALSE	High	Master Protein	XP_016770809.1	cilia- and flagella-associated protein 251-like [Apis mellifera]	0	FALSE	15.847	10	3	4	1	3	372	41.9	7.24	12.9	3
RD Fnoch 1	PBC29714.1	BMP and activin membrane-bound inhibitor	High	Apis	Apis cerana cerana	RD	QE44037MS	FALSE	High	Master Protein	PBC29714.1	BMP and activin membrane-bound inhibitor [Apis cerana cerana]	0	FALSE	15.649	8	3	3	0	3	592	65.8	8.59	9.28	3
RD Fnoch 1	XP_625272.1	uncharacterized protein LOC551993	High	Apis	Apis mellifera	RD	QE44037MS	FALSE	High	Master Protein	XP_625272.1	uncharacterized protein LOC551993 [Apis mellifera]	0	FALSE	15.605	9	3	3	1	3	374	44.2	7.61	11.02	3
RD Fnoch 1	XP_006561909.1	A-agglutinin anchorage subunit isoform X1	High	Apis	Apis mellifera	RD	QE44037MS	FALSE	High	Master Protein	XP_006561909.1	A-agglutinin anchorage subunit isoform X1 [Apis mellifera]	0	FALSE	15.373	8	3	5	0	3	549	58.8	7.18	13.87	3
RD Fnoch 1	PBC25754.1	Hcp beta-lactamase protein	High	Apis	Apis cerana cerana	RD	QE44037MS	FALSE	High	Master Protein	PBC25754.1	Hcp beta-lactamase protein [Apis cerana cerana]	0	FALSE	14.95	8	3	3	0	3	413	46.4	6.7	12.16	3
RD Fnoch 1	XP_015516069.1	PREDICTED: chitinase-like protein Idgf4	High	Neodiprion	Neodiprion lecontei	RD	QE44037MS	FALSE	High	Master Protein	XP_015516069.1	PREDICTED: chitinase-like protein Idgf4 [Neodiprion lecontei]	0	FALSE	14.856	8	3	10	1	1	434	48.3	7.09	27.81	3
RD Fnoch 1	XP_026299161.1	uncharacterized protein LOC100578744	High	Apis	Apis mellifera	RD	QE44037MS	FALSE	High	Master Protein	XP_026299161.1	uncharacterized protein LOC100578744 [Apis mellifera]	0	FALSE	14.752	9	3	4	3	3	484	53.5	5.41	11.68	3
RD Fnoch 1	KOC60743.1	Tubulin alpha-1 chain, partial	High	Habropoda	Habropoda laboriosa	RD	QE44037MS	FALSE	High	Master Protein	KOC60743.1	Tubulin alpha-1 chain, partial [Habropoda laboriosa]	0	FALSE	14.388	2	2	3	0	2	2137	239.9	5.3	10	2
RD Fnoch 1	KOX79717.1	hypothetical protein WN51_11327	High	Melipona	Melipona quadrifasciata	RD	QE44037MS	FALSE	High	Master Protein	KOX79717.1	hypothetical protein WN51_11327 [Melipona quadrifasciata]	0	FALSE	14.226	28	3	6	1	3	127	13.5	8.37	17.87	3
RD Fnoch 1	XP_026296012.1	LOW QUALITY PROTEIN: nidogen-2	High	Apis	Apis mellifera	RD	QE44037MS	FALSE	High	Master Protein	XP_026296012.1	LOW QUALITY PROTEIN: nidogen-2 [Apis mellifera]	0	FALSE	13.956	3	4	5	1	4	1454	159.7	4.91	12.18	4
RD Fnoch 1	A0A132AIB6	Peptidylprolyl isomerase	High	Sarcoptes	Sarcoptes scabiei	RD	QE44037MS	FALSE	High	Master Protein	A0A132AIB6	Peptidylprolyl isomerase OS=Sarcoptes scabiei OX=52283 GN=QR98_0092130 PE=4 SV=1	0	FALSE	13.8	8	2	4	2	2	214	23.8	4.77	13.24	2
RD Fnoch 1	OAD60007.1	Calsyntenin-1, partial	High	Eufriesea	Eufriesea mexicana	RD	QE44037MS	FALSE	High	Master Protein	OAD60007.1	Calsyntenin-1, partial [Eufriesea mexicana]	0	FALSE	13.429	4	2	2	0	2	1018	113.4	6.27	8.45	2
RD Fnoch 1	AEY58082.1	hypothetical protein ACCB00594.2	High	Apis	Apis cerana	RD	QE44037MS	FALSE	High	Master Protein	AEY58082.1	hypothetical protein ACCB00594.2 [Apis cerana]	0	FALSE	13.411	40	4	4	1	2	171	18.6	6.32	12.86	4
RD Fnoch 1	K1C10_HUMAN|	K1C10_HUMAN|	High			RD	QE44037MS	FALSE	High	Master Protein	K1C10_HUMAN|	K1C10_HUMAN|	0	TRUE	13.33	15	7	7	7	7	593	59.5	5.21	14.44	7
RD Fnoch 1	XP_006619460.1	protein obstructor-E-like	High	Apis	Apis dorsata	RD	QE44037MS	FALSE	High	Master Protein	XP_006619460.1	protein obstructor-E-like [Apis dorsata]	0	FALSE	13.131	21	5	6	0	5	233	26.2	4.93	10.83	5
RD Fnoch 1	XP_006570455.2	glycine-rich cell wall structural protein 1 isoform X1	High	Apis	Apis mellifera	RD	QE44037MS	FALSE	High	Master Protein	XP_006570455.2	glycine-rich cell wall structural protein 1 isoform X1 [Apis mellifera]	0	FALSE	12.682	9	3	4	0	3	663	52.7	9.01	12.22	3
RD Fnoch 1	XP_026298042.1	LOW QUALITY PROTEIN: uncharacterized protein LOC725838	High	Apis	Apis mellifera	RD	QE44037MS	FALSE	High	Master Protein	XP_026298042.1	LOW QUALITY PROTEIN: uncharacterized protein LOC725838 [Apis mellifera]	0	FALSE	12.541	5	2	2	0	2	791	85.4	8.69	8.76	2
RD Fnoch 1	XP_001122227.1	protein D2	High	Apis	Apis mellifera	RD	QE44037MS	FALSE	High	Master Protein	XP_001122227.1	protein D2 [Apis mellifera]	0	FALSE	12.343	9	2	3	0	2	202	23.1	8.47	10.04	2
RD Fnoch 1	XP_624822.4	collagen alpha-1(I) chain	High	Apis	Apis mellifera	RD	QE44037MS	FALSE	High	Master Protein	XP_624822.4	collagen alpha-1(I) chain [Apis mellifera]	0	FALSE	12.167	4	3	3	2	3	1071	110.4	7.62	10.24	3
RD Fnoch 1	NP_001257754.1	cuticular protein 13 precursor	High	Apis	Apis mellifera	RD	QE44037MS	FALSE	High	Master Protein	NP_001257754.1	cuticular protein 13 precursor [Apis mellifera]	0	FALSE	12.165	50	2	2	1	2	103	11.1	4.7	9.58	2
RD Fnoch 1	K22E_HUMAN|	K22E_HUMAN|	High			RD	QE44037MS	FALSE	High	Master Protein	K22E_HUMAN|	K22E_HUMAN|	0	TRUE	12.14	8	4	4	3	3	645	65.8	8	9.49	4
RD Fnoch 1	PBC34046.1	Multiple coagulation factor deficiency protein	High	Apis	Apis cerana cerana	RD	QE44037MS	FALSE	High	Master Protein	PBC34046.1	Multiple coagulation factor deficiency protein [Apis cerana cerana]	0	FALSE	12.128	17	3	3	0	3	214	24.6	6.06	9.61	3
RD Fnoch 1	XP_003694125.1	endoplasmin	High	Apis	Apis florea	RD	QE44037MS	FALSE	High	Master Protein	XP_003694125.1	endoplasmin [Apis florea]	0	FALSE	12.102	3	3	3	0	3	831	96	5.12	12.5	3
RD Fnoch 1	XP_017760300.1	PREDICTED: apolipophorins	High	Eufriesea	Eufriesea mexicana	RD	QE44037MS	FALSE	High	Master Protein	XP_017760300.1	PREDICTED: apolipophorins [Eufriesea mexicana]	0	FALSE	12.058	1	3	3	1	1	3370	376.3	8.1	10.17	3
RD Fnoch 1	XP_001120347.3	uncharacterized protein LOC725273 isoform X1	High	Apis	Apis mellifera	RD	QE44037MS	FALSE	High	Master Protein	XP_001120347.3	uncharacterized protein LOC725273 isoform X1 [Apis mellifera]	0	FALSE	11.652	15	5	6	1	5	429	47.6	4.61	15.5	5
RD Fnoch 1	XP_001121565.2	beta-galactosidase	High	Apis	Apis mellifera	RD	QE44037MS	FALSE	High	Master Protein	XP_001121565.2	beta-galactosidase [Apis mellifera]	0	FALSE	11.567	6	2	2	1	2	644	73	6.28	8.15	2
RD Fnoch 1	NP_001172073.1	60S acidic ribosomal protein P1	High	Apis	Apis mellifera	RD	QE44037MS	FALSE	High	Master Protein	NP_001172073.1	60S acidic ribosomal protein P1 [Apis mellifera]	0	FALSE	11.086	21	1	1	1	1	111	11.6	4.5	6.45	1
RD Fnoch 1	XP_026296717.1	division abnormally delayed protein isoform X1	High	Apis	Apis mellifera	RD	QE44037MS	FALSE	High	Master Protein	XP_026296717.1	division abnormally delayed protein isoform X1 [Apis mellifera]	0	FALSE	10.943	6	3	3	0	3	639	69.8	5.62	8.61	3
RD Fnoch 1	XP_006571730.2	uncharacterized protein LOC724993	High	Apis	Apis mellifera	RD	QE44037MS	FALSE	High	Master Protein	XP_006571730.2	uncharacterized protein LOC724993 [Apis mellifera]	0	FALSE	10.868	17	3	5	3	3	315	35.3	5.62	7.87	3
RD Fnoch 1	XP_006559822.1	polypeptide N-acetylgalactosaminyltransferase 5 isoform X1	High	Apis	Apis mellifera	RD	QE44037MS	FALSE	High	Master Protein	XP_006559822.1	polypeptide N-acetylgalactosaminyltransferase 5 isoform X1 [Apis mellifera]	0	FALSE	10.715	3	1	2	0	1	606	69.5	7.59	9.73	1
RD Fnoch 1	XP_015438800.1	PREDICTED: hexamerin-like	High	Dufourea	Dufourea novaeangliae	RD	QE44037MS	FALSE	High	Master Protein	XP_015438800.1	PREDICTED: hexamerin-like [Dufourea novaeangliae]	0	FALSE	10.391	2	3	10	0	1	1018	113.3	6.7	19.26	3
RD Fnoch 1	XP_017796494.1	PREDICTED: uncharacterized protein LOC108577801	High	Habropoda	Habropoda laboriosa	RD	QE44037MS	FALSE	High	Master Protein	XP_017796494.1	PREDICTED: uncharacterized protein LOC108577801 [Habropoda laboriosa]	0	FALSE	10.308	22	3	5	2	2	194	21.3	6.01	18.33	3
RD Fnoch 1	XP_006612666.1	flexible cuticle protein 12-like isoform X1	High	Apis	Apis dorsata	RD	QE44037MS	FALSE	High	Master Protein	XP_006612666.1	flexible cuticle protein 12-like isoform X1 [Apis dorsata]	0	FALSE	10.126	44	3	3	0	3	124	13.7	4.25	9.2	3
RD Fnoch 1	NP_001164444.1	peroxiredoxin-like protein	High	Apis	Apis mellifera	RD	QE44037MS	FALSE	High	Master Protein	NP_001164444.1	peroxiredoxin-like protein [Apis mellifera]	0	FALSE	10.083	23	3	3	0	3	220	25.1	6.34	9.17	3
RD Fnoch 1	XP_006558903.1	carboxypeptidase Q	High	Apis	Apis mellifera	RD	QE44037MS	FALSE	High	Master Protein	XP_006558903.1	carboxypeptidase Q [Apis mellifera]	0	FALSE	10.069	11	5	5	5	5	479	52.9	5.43	10.46	5
RD Fnoch 1	XP_012148156.1	PREDICTED: apolipophorins	High	Megachile	Megachile rotundata	RD	QE44037MS	FALSE	High	Master Protein	XP_012148156.1	PREDICTED: apolipophorins [Megachile rotundata]	0	FALSE	9.992	1	3	5	0	1	3378	374.6	8.27	12.34	3
RD Fnoch 1	XP_012176148.2	heat shock 70 kDa protein cognate 3 isoform X3	High	Bombus	Bombus terrestris	RD	QE44037MS	FALSE	High	Master Protein	XP_012176148.2	heat shock 70 kDa protein cognate 3 isoform X3 [Bombus terrestris]	0	FALSE	9.419	5	4	4	0	4	964	106.4	6.2	8.82	4
RD Fnoch 1	XP_026674351.1	neuroglian isoform X1	High	Ceratina	Ceratina calcarata	RD	QE44037MS	FALSE	High	Master Protein	XP_026674351.1	neuroglian isoform X1 [Ceratina calcarata]	0	FALSE	9.393	3	2	2	0	2	1283	143.3	5.95	8.66	2
RD Fnoch 1	XP_026301049.1	short-chain dehydrogenase/reductase isoform X1	High	Apis	Apis mellifera	RD	QE44037MS	FALSE	High	Master Protein	XP_026301049.1	short-chain dehydrogenase/reductase isoform X1 [Apis mellifera]	0	FALSE	9.283	5	4	4	0	4	978	110.9	8.63	11.46	4
RD Fnoch 1	XP_006559439.1	plexin domain-containing protein 2 isoform X1	High	Apis	Apis mellifera	RD	QE44037MS	FALSE	High	Master Protein	XP_006559439.1	plexin domain-containing protein 2 isoform X1 [Apis mellifera]	0	FALSE	9.101	4	2	2	1	2	638	72.8	6.15	6.09	2
RD Fnoch 1	XP_001121112.2	RNA-binding protein 33 isoform X1	High	Apis	Apis mellifera	RD	QE44037MS	FALSE	High	Master Protein	XP_001121112.2	RNA-binding protein 33 isoform X1 [Apis mellifera]	0	FALSE	8.995	2	1	1	0	1	1031	116.2	8.31	4.9	1
RD Fnoch 1	XP_001120140.3	NPC intracellular cholesterol transporter 2 homolog a	High	Apis	Apis mellifera	RD	QE44037MS	FALSE	High	Master Protein	XP_001120140.3	NPC intracellular cholesterol transporter 2 homolog a [Apis mellifera]	0	FALSE	8.941	17	3	10	0	3	154	16.8	6.51	13.34	3
RD Fnoch 1	PBC31786.1	Fructose-bisphosphate aldolase	High	Apis	Apis cerana cerana	RD	QE44037MS	FALSE	High	Master Protein	PBC31786.1	Fructose-bisphosphate aldolase [Apis cerana cerana]	0	FALSE	8.9	7	3	3	0	3	387	41.7	8.12	6.84	3
RD Fnoch 1	XP_006565268.1	uncharacterized protein LOC102654936	High	Apis	Apis mellifera	RD	QE44037MS	FALSE	High	Master Protein	XP_006565268.1	uncharacterized protein LOC102654936 [Apis mellifera]	0	FALSE	8.82	18	2	3	1	2	163	18.4	9.79	9.08	2
RD Fnoch 1	XP_003250953.1	serine protease inhibitor 3	High	Apis	Apis mellifera	RD	QE44037MS	FALSE	High	Master Protein	XP_003250953.1	serine protease inhibitor 3 [Apis mellifera]	0	FALSE	8.656	49	1	2	1	1	78	8.7	4.2	8.85	1
RD Fnoch 1	XP_031839991.1	uncharacterized protein LOC116430250	High	Nomia	Nomia melanderi	RD	QE44037MS	FALSE	High	Master Protein	XP_031839991.1	uncharacterized protein LOC116430250 [Nomia melanderi]	0	FALSE	8.497	18	3	29	1	1	194	21.1	5.22	49.67	3
RD Fnoch 1	XP_026297169.1	uncharacterized protein PF11_0213	High	Apis	Apis mellifera	RD	QE44037MS	FALSE	High	Master Protein	XP_026297169.1	uncharacterized protein PF11_0213 [Apis mellifera]	0	FALSE	8.489	1	2	2	1	2	4658	535.2	5.64	4.43	2
RD Fnoch 1	PBC31061.1	Cubilin	High	Apis	Apis cerana cerana	RD	QE44037MS	FALSE	High	Master Protein	PBC31061.1	Cubilin [Apis cerana cerana]	0	FALSE	8.342	9	3	3	0	3	468	51.6	8.69	5.06	3
RD Fnoch 1	XP_393342.3	transcription factor SPT20 homolog	High	Apis	Apis mellifera	RD	QE44037MS	FALSE	High	Master Protein	XP_393342.3	transcription factor SPT20 homolog [Apis mellifera]	0	FALSE	8.321	6	3	3	1	3	729	82.9	5.03	5.94	3
RD Fnoch 1	XP_031369082.1	nucleolar protein dao-5-like	High	Apis	Apis dorsata	RD	QE44037MS	FALSE	High	Master Protein	XP_031369082.1	nucleolar protein dao-5-like [Apis dorsata]	0	FALSE	8.275	8	3	3	1	1	599	64.3	6.24	7.95	3
RD Fnoch 1	XP_006565513.1	glucose dehydrogenase[FAD,quinone]	High	Apis	Apis mellifera]	RD	QE44037MS	FALSE	High	Master Protein	XP_006565513.1	glucose dehydrogenase [FAD, quinone] [Apis mellifera]	0	FALSE	8.196	4	2	2	2	2	639	70.5	6.14	6.05	2
RD Fnoch 1	AHY24754.1	vitellogenin, partial	High	Apis	Apis mellifera mellifera	RD	QE44037MS	FALSE	High	Master Protein	AHY24754.1	vitellogenin, partial [Apis mellifera mellifera]	0	FALSE	8.155	14	1	1	0	1	227	25.4	6.07	5.78	1
RD Fnoch 1	XP_003250085.1	chymotrypsin inhibitor	High	Apis	Apis mellifera	RD	QE44037MS	FALSE	High	Master Protein	XP_003250085.1	chymotrypsin inhibitor [Apis mellifera]	0	FALSE	8.079	57	2	4	2	2	82	9	4.82	15.45	2
RD Fnoch 1	XP_392097.5	collagen alpha-1(IV) chain	High	Apis	Apis mellifera	RD	QE44037MS	FALSE	High	Master Protein	XP_392097.5	collagen alpha-1(IV) chain [Apis mellifera]	0	FALSE	8.044	2	2	3	0	2	1929	190.8	7.09	7.77	2
RD Fnoch 1	XP_026298821.1	uncharacterized protein LOC107964964	High	Apis	Apis mellifera	RD	QE44037MS	FALSE	High	Master Protein	XP_026298821.1	uncharacterized protein LOC107964964 [Apis mellifera]	0	FALSE	7.964	16	3	3	1	3	232	26.4	8.54	6.03	3
RD Fnoch 1	XP_026298204.1	basement membrane-specific heparan sulfate proteoglycan core protein isoform X32	High	Apis	Apis mellifera	RD	QE44037MS	FALSE	High	Master Protein	XP_026298204.1	basement membrane-specific heparan sulfate proteoglycan core protein isoform X32 [Apis mellifera]	0	FALSE	7.731	1	2	2	0	2	4164	461.1	5.06	4.68	2
RD Fnoch 1	XP_017796706.1	PREDICTED: transferrin	High	Habropoda	Habropoda laboriosa	RD	QE44037MS	FALSE	High	Master Protein	XP_017796706.1	PREDICTED: transferrin [Habropoda laboriosa]	0	FALSE	7.635	7	5	5	0	1	758	82.2	6.49	10.87	5
RD Fnoch 1	XP_026298461.1	furin-like protease 2 isoform X1	High	Apis	Apis mellifera	RD	QE44037MS	FALSE	High	Master Protein	XP_026298461.1	furin-like protease 2 isoform X1 [Apis mellifera]	0	FALSE	7.264	3	2	2	0	2	1346	147	6.48	5.5	2
RD Fnoch 1	PBC31052.1	Endocuticle structural glycoprotein SgAbd-2	High	Apis	Apis cerana cerana	RD	QE44037MS	FALSE	High	Master Protein	PBC31052.1	Endocuticle structural glycoprotein SgAbd-2 [Apis cerana cerana]	0	FALSE	7.235	10	2	3	0	2	265	28.1	4.3	8.3	2
RD Fnoch 1	XP_394210.5	glucose dehydrogenase[FAD,quinone]	High	Apis	Apis mellifera]	RD	QE44037MS	FALSE	High	Master Protein	XP_394210.5	glucose dehydrogenase [FAD, quinone] [Apis mellifera]	0	FALSE	7.191	4	1	1	1	1	622	69.4	6.96	4.68	1
RD Fnoch 1	XP_012137277.1	PREDICTED: cuticle protein CP14.6-like isoform X1	High	Megachile	Megachile rotundata	RD	QE44037MS	FALSE	High	Master Protein	XP_012137277.1	PREDICTED: cuticle protein CP14.6-like isoform X1 [Megachile rotundata]	0	FALSE	7.102	13	2	2	0	2	183	19.4	4.55	7.47	2
RD Fnoch 1	XP_001120999.2	chymotrypsin inhibitor	High	Apis	Apis mellifera	RD	QE44037MS	FALSE	High	Master Protein	XP_001120999.2	chymotrypsin inhibitor [Apis mellifera]	0	FALSE	7.043	41	2	3	1	2	90	10.1	5.91	6.59	2
RD Fnoch 1	XP_011054554.1	PREDICTED: hexamerin-like	High	Acromyrmex	Acromyrmex echinatior	RD	QE44037MS	FALSE	High	Master Protein	XP_011054554.1	PREDICTED: hexamerin-like [Acromyrmex echinatior]	0	FALSE	7.015	4	2	10	0	1	954	107.8	6.68	19.47	2
RD Fnoch 1	XP_001121483.3	uncharacterized protein LOC725661	High	Apis	Apis mellifera	RD	QE44037MS	FALSE	High	Master Protein	XP_001121483.3	uncharacterized protein LOC725661 [Apis mellifera]	0	FALSE	7.004	6	3	3	0	3	390	44.9	6.99	5.37	3
RD Fnoch 1	XP_003251343.2	uncharacterized protein LOC100577513 isoform X1	High	Apis	Apis mellifera	RD	QE44037MS	FALSE	High	Master Protein	XP_003251343.2	uncharacterized protein LOC100577513 isoform X1 [Apis mellifera]	0	FALSE	6.985	3	2	2	0	2	478	53	5.21	7.57	2
RD Fnoch 1	PBC34156.1	hypothetical protein APICC_05621	High	Apis	Apis cerana cerana	RD	QE44037MS	FALSE	High	Master Protein	PBC34156.1	hypothetical protein APICC_05621 [Apis cerana cerana]	0	FALSE	6.924	20	1	1	0	1	119	13.3	10.11	7.07	1
RD Fnoch 1	A0A2A3ENQ6	Uncharacterized protein	High	Apis	Apis cerana cerana	RD	QE44037MS	FALSE	High	Master Protein	A0A2A3ENQ6	Uncharacterized protein OS=Apis cerana cerana OX=94128 GN=APICC_03972 PE=4 SV=1	0	FALSE	6.777	4	1	1	0	1	466	52.3	5.45	6.13	1
RD Fnoch 1	XP_016770620.1	protein eiger isoform X1	High	Apis	Apis mellifera	RD	QE44037MS	FALSE	High	Master Protein	XP_016770620.1	protein eiger isoform X1 [Apis mellifera]	0	FALSE	6.693	3	1	1	0	1	546	62.9	6.29	3.7	1
RD Fnoch 1	XP_029035718.1	uncharacterized protein LOC114872571	High	Osmia	Osmia bicornis bicornis	RD	QE44037MS	FALSE	High	Master Protein	XP_029035718.1	uncharacterized protein LOC114872571 [Osmia bicornis bicornis]	0	FALSE	6.654	21	3	5	1	1	126	14.5	5.29	2.21	3
RD Fnoch 1	PBC33166.1	Tubulin beta-4 chain	High	Apis	Apis cerana cerana	RD	QE44037MS	FALSE	High	Master Protein	PBC33166.1	Tubulin beta-4 chain [Apis cerana cerana]	0	FALSE	6.606	1	1	1	0	1	1797	197.7	6.05	4.6	1
RD Fnoch 1	XP_001120220.1	NPC intracellular cholesterol transporter 2	High	Apis	Apis mellifera	RD	QE44037MS	FALSE	High	Master Protein	XP_001120220.1	NPC intracellular cholesterol transporter 2 [Apis mellifera]	0	FALSE	6.556	22	2	2	2	2	148	16.1	7.62	6.43	2
RD Fnoch 1	KYN31271.1	Beta-amyloid-like protein	High	Trachymyrmex	Trachymyrmex septentrionalis	RD	QE44037MS	FALSE	High	Master Protein	KYN31271.1	Beta-amyloid-like protein [Trachymyrmex septentrionalis]	0	FALSE	6.53	2	1	1	0	1	955	108.9	6.28	3.79	1
RD Fnoch 1	XP_625258.1	uncharacterized protein LOC551596	High	Apis	Apis mellifera	RD	QE44037MS	FALSE	High	Master Protein	XP_625258.1	uncharacterized protein LOC551596 [Apis mellifera]	0	FALSE	6.387	16	1	1	1	1	123	13.3	4.45	3.76	1
RD Fnoch 1	XP_017875302.1	endoplasmic reticulum resident protein 44 isoform X1	High	Ceratina	Ceratina calcarata	RD	QE44037MS	FALSE	High	Master Protein	XP_017875302.1	endoplasmic reticulum resident protein 44 isoform X1 [Ceratina calcarata]	0	FALSE	6.372	6	2	2	0	2	428	49.3	6.1	2.61	2
RD Fnoch 1	PBC33124.1	APD-3 protein	High	Apis	Apis cerana cerana	RD	QE44037MS	FALSE	High	Master Protein	PBC33124.1	APD-3 protein [Apis cerana cerana]	0	FALSE	6.315	7	1	1	0	1	286	25.4	6.35	3.79	1
RD Fnoch 1	AEY61197.1	Cytochrome c	High	Apis	Apis cerana	RD	QE44037MS	FALSE	High	Master Protein	AEY61197.1	Cytochrome c [Apis cerana]	0	FALSE	6.306	22	2	2	0	2	108	11.9	9.47	5.28	2
RD Fnoch 1	NP_001071287.1	chemosensory protein 6 precursor	High	Apis	Apis mellifera	RD	QE44037MS	FALSE	High	Master Protein	NP_001071287.1	chemosensory protein 6 precursor [Apis mellifera]	0	FALSE	6.242	18	2	2	0	2	125	14.6	8.69	5.21	2
RD Fnoch 1	KOC70497.1	Heat shock 70 kDa protein cognate 5	High	Habropoda	Habropoda laboriosa	RD	QE44037MS	FALSE	High	Master Protein	KOC70497.1	Heat shock 70 kDa protein cognate 5 [Habropoda laboriosa]	0	FALSE	6.095	5	2	2	0	2	690	75.7	6.43	4.16	2
RD Fnoch 1	XP_006569700.2	peroxidasin	High	Apis	Apis mellifera	RD	QE44037MS	FALSE	High	Master Protein	XP_006569700.2	peroxidasin [Apis mellifera]	0	FALSE	6.073	2	2	2	1	2	1293	147.2	6.81	4.52	2
RD Fnoch 1	XP_012342652.1	AF4/FMR2 family member 4	High	Apis	Apis florea	RD	QE44037MS	FALSE	High	Master Protein	XP_012342652.1	AF4/FMR2 family member 4 [Apis florea]	0	FALSE	5.979	5	1	2	0	1	216	23.2	6.62	6.74	1
RD Fnoch 1	XP_026296145.1	extensin	High	Apis	Apis mellifera	RD	QE44037MS	FALSE	High	Master Protein	XP_026296145.1	extensin [Apis mellifera]	0	FALSE	5.857	7	1	1	1	1	311	34	6.73	5.04	1
RD Fnoch 1	XP_017889862.1	transferrin	High	Ceratina	Ceratina calcarata	RD	QE44037MS	FALSE	High	Master Protein	XP_017889862.1	transferrin [Ceratina calcarata]	0	FALSE	5.795	7	5	7	1	1	708	77.1	6.81	7.93	5
RD Fnoch 1	AYD37993.1	hsp90	High	Trichogramma	Trichogramma chilonis	RD	QE44037MS	FALSE	High	Master Protein	AYD37993.1	hsp90 [Trichogramma chilonis]	0	FALSE	5.775	2	1	1	0	1	726	83.4	4.96	3.26	1
RD Fnoch 1	XP_016913105.1	tolloid-like protein 1 isoform X1	High	Apis	Apis cerana	RD	QE44037MS	FALSE	High	Master Protein	XP_016913105.1	tolloid-like protein 1 isoform X1 [Apis cerana]	0	FALSE	5.757	3	3	3	0	3	1227	139	6.38	2.59	3
RD Fnoch 1	XP_031364853.1	uncharacterized protein LOC102681549 isoform X1	High	Apis	Apis dorsata	RD	QE44037MS	FALSE	High	Master Protein	XP_031364853.1	uncharacterized protein LOC102681549 isoform X1 [Apis dorsata]	0	FALSE	5.711	1	1	1	0	1	1141	127.9	7.46	4.05	1
RD Fnoch 1	PBC26841.1	hypothetical protein APICC_08410	High	Apis	Apis cerana cerana	RD	QE44037MS	FALSE	High	Master Protein	PBC26841.1	hypothetical protein APICC_08410 [Apis cerana cerana]	0	FALSE	5.346	15	2	3	0	2	146	16	8.09	7.05	2
RD Fnoch 1	XP_026297324.1	uncharacterized protein LOC726722	High	Apis	Apis mellifera	RD	QE44037MS	FALSE	High	Master Protein	XP_026297324.1	uncharacterized protein LOC726722 [Apis mellifera]	0	FALSE	5.34	4	2	2	2	2	628	71.5	9.03	4.83	2
RD Fnoch 1	XP_006607541.1	LOW QUALITY PROTEIN: protein Red-like	High	Apis	Apis dorsata	RD	QE44037MS	FALSE	High	Master Protein	XP_006607541.1	LOW QUALITY PROTEIN: protein Red-like [Apis dorsata]	0	FALSE	5.334	2	1	1	0	1	896	100.7	6.49	4.07	1
RD Fnoch 1	ACH90414.1	abaecin	High	Apis	Apis cerana cerana	RD	QE44037MS	FALSE	High	Master Protein	ACH90414.1	abaecin [Apis cerana cerana]	0	FALSE	5.314	42	2	3	0	2	53	5.9	10.17	7.44	2
RD Fnoch 1	XP_020283738.1	endocuticle structural glycoprotein SgAbd-1-like	High	Pseudomyrmex	Pseudomyrmex gracilis	RD	QE44037MS	FALSE	High	Master Protein	XP_020283738.1	endocuticle structural glycoprotein SgAbd-1-like [Pseudomyrmex gracilis]	0	FALSE	5.265	15	1	1	1	1	143	15.3	4.5	4.39	1
RD Fnoch 1	TGZ37709.1	Uncharacterized protein DBV15_02972	High	Temnothorax	Temnothorax longispinosus	RD	QE44037MS	FALSE	High	Master Protein	TGZ37709.1	Uncharacterized protein DBV15_02972 [Temnothorax longispinosus]	0	FALSE	5.227	8	1	1	0	1	304	32.4	11.02	5.55	1
RD Fnoch 1	PBC32182.1	Lachesin	High	Apis	Apis cerana cerana	RD	QE44037MS	FALSE	High	Master Protein	PBC32182.1	Lachesin [Apis cerana cerana]	0	FALSE	5.171	5	1	1	0	1	472	53.2	7.34	2.54	1
RD Fnoch 1	XP_006622576.1	catalase	High	Apis	Apis dorsata	RD	QE44037MS	FALSE	High	Master Protein	XP_006622576.1	catalase [Apis dorsata]	0	FALSE	5.088	3	1	1	0	1	597	67.5	8.65	3.98	1
RD Fnoch 1	XP_006610503.1	matrix metalloproteinase-24-like	High	Apis	Apis dorsata	RD	QE44037MS	FALSE	High	Master Protein	XP_006610503.1	matrix metalloproteinase-24-like [Apis dorsata]	0	FALSE	5.046	22	2	2	0	2	117	13.4	9.48	6.6	2
RD Fnoch 1	XP_016767264.2	mannosyl-oligosaccharide 1,2-alpha-mannosidase IA isoform X6	High	Apis	Apis mellifera	RD	QE44037MS	FALSE	High	Master Protein	XP_016767264.2	mannosyl-oligosaccharide 1,2-alpha-mannosidase IA isoform X6 [Apis mellifera]	0	FALSE	4.979	5	1	1	1	1	573	64.9	6.46	4.31	1
RD Fnoch 1	XP_006568996.1	class E basic helix-loop-helix protein 22	High	Apis	Apis mellifera	RD	QE44037MS	FALSE	High	Master Protein	XP_006568996.1	class E basic helix-loop-helix protein 22 [Apis mellifera]	0	FALSE	4.967	6	2	2	0	2	357	36.8	7.25	5.57	2
RD Fnoch 1	AAV90960.1	major royal jelly protein 3	High	Apis	Apis cerana	RD	QE44037MS	FALSE	High	Master Protein	AAV90960.1	major royal jelly protein 3 [Apis cerana]	0	FALSE	4.645	2	1	1	0	1	608	69.2	8.4	4.11	1
RD Fnoch 1	XP_026299363.1	trichohyalin isoform X1	High	Apis	Apis mellifera	RD	QE44037MS	FALSE	High	Master Protein	XP_026299363.1	trichohyalin isoform X1 [Apis mellifera]	0	FALSE	4.644	2	1	1	0	1	851	99.8	8.15	4.67	1
RD Fnoch 1	XP_006559151.1	sialomucin core protein 24	High	Apis	Apis mellifera	RD	QE44037MS	FALSE	High	Master Protein	XP_006559151.1	sialomucin core protein 24 [Apis mellifera]	0	FALSE	4.595	14	1	1	1	1	197	21.2	7.28	4.1	1
RD Fnoch 1	XP_015118256.2	uncharacterized protein LOC107041945	High	Diachasma	Diachasma alloeum	RD	QE44037MS	FALSE	High	Master Protein	XP_015118256.2	uncharacterized protein LOC107041945 [Diachasma alloeum]	0	FALSE	4.576	0	2	2	0	2	2570	287.2	9.1	4.89	2
RD Fnoch 1	XP_006559915.2	vacuolar protein sorting-associated protein 27	High	Apis	Apis mellifera	RD	QE44037MS	FALSE	High	Master Protein	XP_006559915.2	vacuolar protein sorting-associated protein 27 [Apis mellifera]	0	FALSE	4.553	9	2	2	1	2	296	32.3	4.78	4.36	2
RD Fnoch 1	KAG5309891.1	MTPN protein, partial	High	Acromyrmex	Acromyrmex insinuator	RD	QE44037MS	FALSE	High	Master Protein	KAG5309891.1	MTPN protein, partial [Acromyrmex insinuator]	0	FALSE	4.546	16	2	2	0	2	153	17	6.4	5.05	2
RD Fnoch 1	XP_026301318.1	probable ATP-dependent RNA helicase ddx42	High	Apis	Apis mellifera	RD	QE44037MS	FALSE	High	Master Protein	XP_026301318.1	probable ATP-dependent RNA helicase ddx42 [Apis mellifera]	0	FALSE	4.534	6	1	1	1	1	260	29.5	5.01	3.13	1
RD Fnoch 1	XP_036149850.1	protein obstructor-E isoform X1	High	Monomorium	Monomorium pharaonis	RD	QE44037MS	FALSE	High	Master Protein	XP_036149850.1	protein obstructor-E isoform X1 [Monomorium pharaonis]	0	FALSE	4.494	15	2	2	0	2	289	32.5	6.39	3.22	2
RD Fnoch 1	XP_001122824.1	major royal jelly protein 1	High	Apis	Apis mellifera	RD	QE44037MS	FALSE	High	Master Protein	XP_001122824.1	major royal jelly protein 1 [Apis mellifera]	0	FALSE	4.483	5	2	2	1	2	409	46.3	6.14	4.02	2
RD Fnoch 1	PBC34719.1	Peroxidase	High	Apis	Apis cerana cerana	RD	QE44037MS	FALSE	High	Master Protein	PBC34719.1	Peroxidase [Apis cerana cerana]	0	FALSE	4.475	2	1	1	0	1	722	83.1	6.74	3.33	1
RD Fnoch 1	NP_001157188.1	peptidoglycan-recognition protein S2 precursor	High	Apis	Apis mellifera	RD	QE44037MS	FALSE	High	Master Protein	NP_001157188.1	peptidoglycan-recognition protein S2 precursor [Apis mellifera]	0	FALSE	4.394	7	1	1	0	1	194	21.5	8.66	3.14	1
RD Fnoch 1	XP_006560864.1	plectin	High	Apis	Apis mellifera	RD	QE44037MS	FALSE	High	Master Protein	XP_006560864.1	plectin [Apis mellifera]	0	FALSE	4.322	3	1	1	1	1	578	62.1	7.21	3.16	1
RD Fnoch 1	KYQ53788.1	Hexamerin	High	Trachymyrmex	Trachymyrmex zeteki	RD	QE44037MS	FALSE	High	Master Protein	KYQ53788.1	Hexamerin [Trachymyrmex zeteki]	0	FALSE	4.317	4	2	11	1	1	952	107.2	6.52	13.64	2
RD Fnoch 1	XP_006614443.1	lysosomal Pro-X carboxypeptidase	High	Apis	Apis dorsata	RD	QE44037MS	FALSE	High	Master Protein	XP_006614443.1	lysosomal Pro-X carboxypeptidase [Apis dorsata]	0	FALSE	4.309	3	1	1	0	1	492	56.5	7.47	4.53	1
RD Fnoch 1	RLU18245.1	hypothetical protein DMN91_008601, partial	High	Ooceraea	Ooceraea biroi	RD	QE44037MS	FALSE	High	Master Protein	RLU18245.1	hypothetical protein DMN91_008601, partial [Ooceraea biroi]	0	FALSE	4.297	2	2	2	0	2	689	75.9	6.6	5.07	2
RD Fnoch 1	XP_028524929.1	enolase	High	Apis	Apis cerana	RD	QE44037MS	FALSE	High	Master Protein	XP_028524929.1	enolase [Apis cerana]	0	FALSE	4.291	4	1	1	0	1	462	50.4	8.29	3.64	1
RD Fnoch 1	KOC63194.1	putative allantoinase 1	High	Habropoda	Habropoda laboriosa	RD	QE44037MS	FALSE	High	Master Protein	KOC63194.1	putative allantoinase 1 [Habropoda laboriosa]	0	FALSE	4.287	4	2	2	0	2	497	55.2	7.42	4.61	2
RD Fnoch 1	XP_020277900.1	chitinase-like protein EN03 isoform X1	High	Pseudomyrmex	Pseudomyrmex gracilis	RD	QE44037MS	FALSE	High	Master Protein	XP_020277900.1	chitinase-like protein EN03 isoform X1 [Pseudomyrmex gracilis]	0	FALSE	4.24	11	3	3	0	1	447	49.3	6.8	5.07	3
RD Fnoch 1	XP_033175695.1	dentin matrix acidic phosphoprotein 1 isoform X1	High	Bombus	Bombus impatiens	RD	QE44037MS	FALSE	High	Master Protein	XP_033175695.1	dentin matrix acidic phosphoprotein 1 isoform X1 [Bombus impatiens]	0	FALSE	4.197	4	1	1	0	1	526	58.3	4.5	3.26	1
RD Fnoch 1	PBC27386.1	Eukaryotic initiation factor 4A	High	Apis	Apis cerana cerana	RD	QE44037MS	FALSE	High	Master Protein	PBC27386.1	Eukaryotic initiation factor 4A [Apis cerana cerana]	0	FALSE	3.967	2	1	1	0	1	927	106.8	8.37	3.35	1
RD Fnoch 1	PBC25244.1	Lysosomal alpha-glucosidase	High	Apis	Apis cerana cerana	RD	QE44037MS	FALSE	High	Master Protein	PBC25244.1	Lysosomal alpha-glucosidase [Apis cerana cerana]	0	FALSE	3.881	1	1	1	0	1	1226	139.6	7.31	2.54	1
RD Fnoch 1	XP_006564680.2	uncharacterized protein LOC102656294	High	Apis	Apis mellifera	RD	QE44037MS	FALSE	High	Master Protein	XP_006564680.2	uncharacterized protein LOC102656294 [Apis mellifera]	0	FALSE	3.853	3	1	1	1	1	565	63.3	6.92	2.92	1
RD Fnoch 1	XP_006558537.1	putative gamma-glutamylcyclotransferase CG2811 isoform X1	High	Apis	Apis mellifera	RD	QE44037MS	FALSE	High	Master Protein	XP_006558537.1	putative gamma-glutamylcyclotransferase CG2811 isoform X1 [Apis mellifera]	0	FALSE	3.693	5	1	1	0	1	229	26.5	7.96	3.68	1
RD Fnoch 1	TGZ51760.1	hypothetical protein DBV15_04948, partial	High	Temnothorax	Temnothorax longispinosus	RD	QE44037MS	FALSE	High	Master Protein	TGZ51760.1	hypothetical protein DBV15_04948, partial [Temnothorax longispinosus]	0	FALSE	3.671	1	2	2	0	2	2208	250.2	7.23	3.97	2
RD Fnoch 1	XP_026298997.1	uncharacterized protein LOC408277	High	Apis	Apis mellifera	RD	QE44037MS	FALSE	High	Master Protein	XP_026298997.1	uncharacterized protein LOC408277 [Apis mellifera]	0	FALSE	3.656	5	2	2	0	2	631	68.1	7.23	5.51	2
RD Fnoch 1	PBC27733.1	Cytochrome c oxidase copper chaperone	High	Apis	Apis cerana cerana	RD	QE44037MS	FALSE	High	Master Protein	PBC27733.1	Cytochrome c oxidase copper chaperone [Apis cerana cerana]	0	FALSE	3.591	40	2	2	0	2	70	7.8	6.02	2.12	2
RD Fnoch 1	PBC26246.1	Endocuticle structural glycoprotein SgAbd-2	High	Apis	Apis cerana cerana	RD	QE44037MS	FALSE	High	Master Protein	PBC26246.1	Endocuticle structural glycoprotein SgAbd-2 [Apis cerana cerana]	0	FALSE	3.563	11	2	2	0	1	202	22.9	5.44	4.4	2
RD Fnoch 1	XP_006610675.1	uncharacterized protein LOC102679898	High	Apis	Apis dorsata	RD	QE44037MS	FALSE	High	Master Protein	XP_006610675.1	uncharacterized protein LOC102679898 [Apis dorsata]	0	FALSE	3.482	12	1	1	1	1	190	21.2	6.3	3.08	1
RD Fnoch 1	PBC25980.1	Phosphatidylethanolamine-binding protein F40A3.3	High	Apis	Apis cerana cerana	RD	QE44037MS	FALSE	High	Master Protein	PBC25980.1	Phosphatidylethanolamine-binding protein F40A3.3 [Apis cerana cerana]	0	FALSE	3.46	2	1	1	0	1	811	91.7	7.72	2.97	1
RD Fnoch 1	XP_012214941.1	PREDICTED: carbohydrate sulfotransferase 5-like isoform X1	High	Linepithema	Linepithema humile	RD	QE44037MS	FALSE	High	Master Protein	XP_012214941.1	PREDICTED: carbohydrate sulfotransferase 5-like isoform X1 [Linepithema humile]	0	FALSE	3.433	3	1	1	0	1	457	53.4	8.87	2.66	1
RD Fnoch 1	PBC33175.1	hypothetical protein APICC_08178	High	Apis	Apis cerana cerana	RD	QE44037MS	FALSE	High	Master Protein	PBC33175.1	hypothetical protein APICC_08178 [Apis cerana cerana]	0	FALSE	3.417	7	2	3	2	2	130	14.2	5.1	5.04	2
RD Fnoch 1	PBC28349.1	Dentin matrix protein	High	Apis	Apis cerana cerana	RD	QE44037MS	FALSE	High	Master Protein	PBC28349.1	Dentin matrix protein [Apis cerana cerana]	0	FALSE	3.281	3	1	1	0	1	522	59.3	8.09	3.36	1
RD Fnoch 1	PBC25526.1	Protein suppressor of white apricot	High	Apis	Apis cerana cerana	RD	QE44037MS	FALSE	High	Master Protein	PBC25526.1	Protein suppressor of white apricot [Apis cerana cerana]	0	FALSE	3.231	2	1	1	0	1	1079	120.5	7.05	2.66	1
RD Fnoch 1	PBC33329.1	hypothetical protein APICC_08650	High	Apis	Apis cerana cerana	RD	QE44037MS	FALSE	High	Master Protein	PBC33329.1	hypothetical protein APICC_08650 [Apis cerana cerana]	0	FALSE	3.211	3	1	1	0	1	532	59.4	6.24	2.28	1
RD Fnoch 1	KYN00054.1	Synaptic vesicle membrane protein	High	Cyphomyrmex	Cyphomyrmex costatus	RD	QE44037MS	FALSE	High	Master Protein	KYN00054.1	Synaptic vesicle membrane protein [Cyphomyrmex costatus]	0	FALSE	3.206	3	1	1	0	1	556	60.4	6.55	3	1
RD Fnoch 1	XP_012251302.1	maltase 2-like isoform X1	High	Athalia	Athalia rosae	RD	QE44037MS	FALSE	High	Master Protein	XP_012251302.1	maltase 2-like isoform X1 [Athalia rosae]	0	FALSE	3.194	3	1	2	1	1	661	75.4	5.07	5.11	1
RD Fnoch 1	XP_018347679.1	PREDICTED: thioredoxin-2-like	High	Trachymyrmex	Trachymyrmex septentrionalis	RD	QE44037MS	FALSE	High	Master Protein	XP_018347679.1	PREDICTED: thioredoxin-2-like [Trachymyrmex septentrionalis]	0	FALSE	3.098	13	1	1	0	1	110	12.4	4.77	2.48	1
RD Fnoch 1	XP_392051.1	uncharacterized protein LOC408508 isoform X1	High	Apis	Apis mellifera	RD	QE44037MS	FALSE	High	Master Protein	XP_392051.1	uncharacterized protein LOC408508 isoform X1 [Apis mellifera]	0	FALSE	3.075	2	1	1	0	1	601	66.2	6.34	2.25	1
RD Fnoch 1	PBC31469.1	Gamma-glutamyltranspeptidase	High	Apis	Apis cerana cerana	RD	QE44037MS	FALSE	High	Master Protein	PBC31469.1	Gamma-glutamyltranspeptidase [Apis cerana cerana]	0	FALSE	3.071	2	1	1	0	1	727	81.2	9.29	2.93	1
RD Fnoch 1	PBC27040.1	Ecdysteroid-regulated protein	High	Apis	Apis cerana cerana	RD	QE44037MS	FALSE	High	Master Protein	PBC27040.1	Ecdysteroid-regulated protein [Apis cerana cerana]	0	FALSE	3.053	1	1	1	0	1	1347	151.8	9.19	2.82	1
RD Fnoch 1	KAF3423820.1	hypothetical protein E2986_04385	High	Frieseomelitta	Frieseomelitta varia	RD	QE44037MS	FALSE	High	Master Protein	KAF3423820.1	hypothetical protein E2986_04385 [Frieseomelitta varia]	0	FALSE	3.02	3	1	1	0	1	475	54.1	7.66	2.89	1
RD Fnoch 1	XP_026297928.1	uncharacterized protein LOC100577028 isoform X1	High	Apis	Apis mellifera	RD	QE44037MS	FALSE	High	Master Protein	XP_026297928.1	uncharacterized protein LOC100577028 isoform X1 [Apis mellifera]	0	FALSE	2.975	3	1	1	0	1	318	36.1	9.14	2.04	1
RD Fnoch 1	XP_001120848.2	uncharacterized protein LOC726429	High	Apis	Apis mellifera	RD	QE44037MS	FALSE	High	Master Protein	XP_001120848.2	uncharacterized protein LOC726429 [Apis mellifera]	0	FALSE	2.939	7	1	1	1	1	188	21.1	6.48	2.49	1
RD Fnoch 1	PBC26848.1	SLIT and NTRK protein	High	Apis	Apis cerana cerana	RD	QE44037MS	FALSE	High	Master Protein	PBC26848.1	SLIT and NTRK protein [Apis cerana cerana]	0	FALSE	2.925	2	1	1	0	1	672	73.6	4.63	2.73	1
RD Fnoch 1	XP_012215482.1	PREDICTED: uncharacterized protein LOC105667925	High	Linepithema	Linepithema humile	RD	QE44037MS	FALSE	High	Master Protein	XP_012215482.1	PREDICTED: uncharacterized protein LOC105667925 [Linepithema humile]	0	FALSE	2.912	1	1	2	1	1	885	98.6	9.33	4.74	1
RD Fnoch 1	OAD58502.1	Endocuticle structural glycoprotein SgAbd-2	High	Eufriesea	Eufriesea mexicana	RD	QE44037MS	FALSE	High	Master Protein	OAD58502.1	Endocuticle structural glycoprotein SgAbd-2 [Eufriesea mexicana]	0	FALSE	2.905	2	1	1	0	1	469	49.9	6.6	2.75	1
RD Fnoch 1	PBC33644.1	Chymotrypsin inhibitor	High	Apis	Apis cerana cerana	RD	QE44037MS	FALSE	High	Master Protein	PBC33644.1	Chymotrypsin inhibitor [Apis cerana cerana]	0	FALSE	2.897	13	1	2	0	1	100	10.7	5.4	2.31	1
RD Fnoch 1	KYN22832.1	Heat shock protein beta-1	High	Trachymyrmex	Trachymyrmex cornetzi	RD	QE44037MS	FALSE	High	Master Protein	KYN22832.1	Heat shock protein beta-1 [Trachymyrmex cornetzi]	0	FALSE	2.866	4	1	1	0	1	336	38.2	9.13	2.41	1
RD Fnoch 1	XP_029664639.1	zinc finger protein 568-like isoform X2	High	Formica	Formica exsecta	RD	QE44037MS	FALSE	High	Master Protein	XP_029664639.1	zinc finger protein 568-like isoform X2 [Formica exsecta]	0	FALSE	2.791	2	1	1	0	1	1068	123.8	8.43	2.38	1
RD Fnoch 1	XP_017753590.1	PREDICTED: apidaecins type 22-like isoform X3	High	Eufriesea	Eufriesea mexicana	RD	QE44037MS	FALSE	High	Master Protein	XP_017753590.1	PREDICTED: apidaecins type 22-like isoform X3 [Eufriesea mexicana]	0	FALSE	2.775	10	1	3	0	1	243	28.1	11.63	0	1
RD Fnoch 1	XP_003251779.1	peritrophin-1	High	Apis	Apis mellifera	RD	QE44037MS	FALSE	High	Master Protein	XP_003251779.1	peritrophin-1 [Apis mellifera]	0	FALSE	2.642	13	1	1	1	1	96	10.3	4.59	3.38	1
RD Fnoch 1	XP_003698949.2	protein takeout-like isoform X1	High	Apis	Apis florea	RD	QE44037MS	FALSE	High	Master Protein	XP_003698949.2	protein takeout-like isoform X1 [Apis florea]	0	FALSE	2.631	5	1	1	0	1	284	32.4	8.59	2.13	1
RD Fnoch 1	XP_006569762.1	eukaryotic translation initiation factor 4E-binding protein 1	High	Apis	Apis mellifera	RD	QE44037MS	FALSE	High	Master Protein	XP_006569762.1	eukaryotic translation initiation factor 4E-binding protein 1 [Apis mellifera]	0	FALSE	2.615	10	1	1	1	1	115	12.7	7.25	2.81	1
RD Fnoch 1	PBC26829.1	Heat shock factor-binding protein	High	Apis	Apis cerana cerana	RD	QE44037MS	FALSE	High	Master Protein	PBC26829.1	Heat shock factor-binding protein [Apis cerana cerana]	0	FALSE	2.591	12	1	1	0	1	89	10	4.53	1.72	1
RD Fnoch 1	XP_006570185.1	uncharacterized protein LOC100577918 isoform X1	High	Apis	Apis mellifera	RD	QE44037MS	FALSE	High	Master Protein	XP_006570185.1	uncharacterized protein LOC100577918 isoform X1 [Apis mellifera]	0	FALSE	2.523	2	1	1	0	1	548	61.9	9.52	2.08	1
RD Fnoch 1	XP_623287.2	lysosome-associated membrane glycoprotein 1	High	Apis	Apis mellifera	RD	QE44037MS	FALSE	High	Master Protein	XP_623287.2	lysosome-associated membrane glycoprotein 1 [Apis mellifera]	0	FALSE	2.473	3	1	1	1	1	351	38.8	6.93	2.75	1
RD Fnoch 1	PBC31582.1	hypothetical protein APICC_02246	High	Apis	Apis cerana cerana	RD	QE44037MS	FALSE	High	Master Protein	PBC31582.1	hypothetical protein APICC_02246 [Apis cerana cerana]	0	FALSE	2.438	2	1	1	0	1	537	61.8	9.41	0	1
RD Fnoch 1	XP_017761870.1	PREDICTED: polyubiquitin-A isoform X3	High	Eufriesea	Eufriesea mexicana	RD	QE44037MS	FALSE	High	Master Protein	XP_017761870.1	PREDICTED: polyubiquitin-A isoform X3 [Eufriesea mexicana]	0	FALSE	2.389	11	1	2	0	1	1028	114.9	7.91	0	1
RD Fnoch 1	XP_394209.2	glucose dehydrogenase[FAD,quinone]	High	Apis	Apis mellifera]	RD	QE44037MS	FALSE	High	Master Protein	XP_394209.2	glucose dehydrogenase [FAD, quinone] [Apis mellifera]	0	FALSE	2.219	3	2	2	0	1	625	70.1	7.01	2.4	2
RD Fnoch 1	PBC32355.1	Cuticle protein LPCP-23	High	Apis	Apis cerana cerana	RD	QE44037MS	FALSE	High	Master Protein	PBC32355.1	Cuticle protein LPCP-23 [Apis cerana cerana]	0	FALSE	2.192	3	1	1	0	1	465	50.5	8.24	2.55	1
RD Fnoch 1	XP_025987458.1	fibrillin-1	High	Solenopsis	Solenopsis invicta	RD	QE44037MS	FALSE	High	Master Protein	XP_025987458.1	fibrillin-1 [Solenopsis invicta]	0	FALSE	2.159	1	1	1	0	1	1665	182.2	5.15	1.86	1
RD Fnoch 1	XP_015191448.1	PREDICTED: cell division control protein 6 homolog	High	Polistes	Polistes dominula	RD	QE44037MS	FALSE	High	Master Protein	XP_015191448.1	PREDICTED: cell division control protein 6 homolog [Polistes dominula]	0	FALSE	2.107	4	1	2	1	1	545	61.3	9.03	2.88	1
RD Fnoch 1	NP_001157187.1	peptidoglycan-recognition protein SA precursor	High	Apis	Apis mellifera	RD	QE44037MS	FALSE	High	Master Protein	NP_001157187.1	peptidoglycan-recognition protein SA precursor [Apis mellifera]	0	FALSE	2.091	5	2	2	0	2	189	21.5	7.8	3.99	2
RD Fnoch 1	XP_031368534.1	repetitive proline-rich cell wall protein 2-like isoform X2	High	Apis	Apis dorsata	RD	QE44037MS	FALSE	High	Master Protein	XP_031368534.1	repetitive proline-rich cell wall protein 2-like isoform X2 [Apis dorsata]	0	FALSE	2.083	4	1	1	0	1	442	48.4	9.44	3.12	1
RD Fnoch 1	XP_033338026.1	endocuticle structural glycoprotein ABD-4-like	High	Megalopta	Megalopta genalis	RD	QE44037MS	FALSE	High	Master Protein	XP_033338026.1	endocuticle structural glycoprotein ABD-4-like [Megalopta genalis]	0	FALSE	1.825	12	2	2	1	1	184	20.8	5.57	2.38	2
RD Fnoch 1	XP_026296143.1	probable serine/threonine-protein kinase samkC isoform X1	High	Apis	Apis mellifera	RD	QE44037MS	FALSE	High	Master Protein	XP_026296143.1	probable serine/threonine-protein kinase samkC isoform X1 [Apis mellifera]	0	FALSE	1.722	2	1	1	0	1	565	62.4	7.21	0	1
RD Fnoch 1	PBC30871.1	60S acidic ribosomal protein P2	High	Apis	Apis cerana cerana	RD	QE44037MS	FALSE	High	Master Protein	PBC30871.1	60S acidic ribosomal protein P2 [Apis cerana cerana]	0	FALSE	1.682	10	1	1	0	1	122	13	4.93	2.26	1
RD Fnoch 1	KOX70322.1	Protein shifted	High	Melipona	Melipona quadrifasciata	RD	QE44037MS	FALSE	High	Master Protein	KOX70322.1	Protein shifted [Melipona quadrifasciata]	0	FALSE	1.681	4	1	1	0	1	451	49.9	8.91	2.44	1
RD Fnoch 1	KAF7384034.1	hypothetical protein HZH68_014791	High	Vespula	Vespula germanica	RD	QE44037MS	FALSE	High	Master Protein	KAF7384034.1	hypothetical protein HZH68_014791 [Vespula germanica]	0	FALSE	1.672	2	1	1	0	1	477	53.4	8.16	0	1
RD Fnoch 1	XP_026300723.1	uncharacterized protein LOC727081 isoform X1	High	Apis	Apis mellifera	RD	QE44037MS	FALSE	High	Master Protein	XP_026300723.1	uncharacterized protein LOC727081 isoform X1 [Apis mellifera]	0	FALSE	1.653	3	2	2	0	2	533	59.9	9.61	1.75	2
RD Fnoch 1	XP_029032061.1	uncharacterized protein LOC114870937	High	Osmia	Osmia bicornis bicornis	RD	QE44037MS	FALSE	High	Master Protein	XP_029032061.1	uncharacterized protein LOC114870937 [Osmia bicornis bicornis]	0	FALSE	1.65	13	1	2	0	1	192	21.1	5.63	4.98	1
RD Fnoch 1	XP_034941300.1	sorting nexin-30-like	High	Chelonus	Chelonus insularis	RD	QE44037MS	FALSE	High	Master Protein	XP_034941300.1	sorting nexin-30-like [Chelonus insularis]	0	FALSE	1.642	5	1	2	1	1	474	55.2	6.02	5.77	1
RD Fnoch 1	XP_006568300.1	protein mesh isoform X1	High	Apis	Apis mellifera	RD	QE44037MS	FALSE	High	Master Protein	XP_006568300.1	protein mesh isoform X1 [Apis mellifera]	0	FALSE	1.638	1	1	1	0	1	1334	153.6	5.86	2.63	1
RD Fnoch 1	XP_017878547.1	elongation factor 1-gamma	High	Ceratina	Ceratina calcarata	RD	QE44037MS	FALSE	High	Master Protein	XP_017878547.1	elongation factor 1-gamma [Ceratina calcarata]	0	FALSE	1.62	2	1	1	0	1	429	49.5	5.92	0	1
RD Fnoch 1	XP_026296673.1	uncharacterized protein LOC726286	High	Apis	Apis mellifera	RD	QE44037MS	FALSE	High	Master Protein	XP_026296673.1	uncharacterized protein LOC726286 [Apis mellifera]	0.001	FALSE	1.528	1	1	1	0	1	808	90.4	7.02	2.37	1
RD Fnoch 1	KAF3426242.1	hypothetical protein E2986_07380	High	Frieseomelitta	Frieseomelitta varia	RD	QE44037MS	FALSE	High	Master Protein	KAF3426242.1	hypothetical protein E2986_07380 [Frieseomelitta varia]	0.001	FALSE	1.445	2	1	1	0	1	653	76.1	6.68	0	1
RD Fnoch 1	XP_026301117.1	protein draper isoform X1	High	Apis	Apis mellifera	RD	QE44037MS	FALSE	High	Master Protein	XP_026301117.1	protein draper isoform X1 [Apis mellifera]	0.001	FALSE	1.423	1	1	1	0	1	1001	110.5	5.58	0	1
RD Fnoch 1	XP_026300424.1	mucin-2-like	High	Apis	Apis mellifera	RD	QE44037MS	FALSE	High	Master Protein	XP_026300424.1	mucin-2-like [Apis mellifera]	0.001	FALSE	1.393	3	1	1	1	1	261	28.2	8.13	0	1
RD Fnoch 1	XP_018369386.1	PREDICTED: sentrin-specific protease 6-like	High	Trachymyrmex	Trachymyrmex cornetzi	RD	QE44037MS	FALSE	High	Master Protein	XP_018369386.1	PREDICTED: sentrin-specific protease 6-like [Trachymyrmex cornetzi]	0.001	FALSE	1.326	3	1	1	0	1	520	60.1	8.69	2.21	1
RD Fnoch 1	XP_006563187.2	collagen alpha-5(IV) chain	High	Apis	Apis mellifera	RD	QE44037MS	FALSE	High	Master Protein	XP_006563187.2	collagen alpha-5(IV) chain [Apis mellifera]	0.001	FALSE	1.309	1	1	1	1	1	1833	183.4	6.98	1.98	1
RD Fnoch 1	XP_016916030.1	leucine-rich repeat-containing protein 15	High	Apis	Apis cerana	RD	QE44037MS	FALSE	High	Master Protein	XP_016916030.1	leucine-rich repeat-containing protein 15 [Apis cerana]	0.001	FALSE	1.285	2	1	1	0	1	448	50.1	6.65	1.67	1
RD Fnoch 1	KAF7998132.1	hypothetical protein HCN44_009530	High	Aphidius	Aphidius gifuensis	RD	QE44037MS	FALSE	High	Master Protein	KAF7998132.1	hypothetical protein HCN44_009530 [Aphidius gifuensis]	0.001	FALSE	1.276	1	1	1	1	1	1679	192.3	5.85	0	1
RD Fnoch 1	C9WMM5.1	RecName: Full=Venom serine carboxypeptidase; AltName: Allergen=Api m 9; Flags: Precursor	High			RD	QE44037MS	FALSE	High	Master Protein	C9WMM5.1	RecName: Full=Venom serine carboxypeptidase; AltName: Allergen=Api m 9; Flags: Precursor	0.001	FALSE	1.271	3	1	1	0	1	467	53.7	7.15	0	1
RD Fnoch 1	XP_003251042.1	putative sodium-coupled neutral amino acid transporter 10 isoform X1	High	Apis	Apis mellifera	RD	QE44037MS	FALSE	High	Master Protein	XP_003251042.1	putative sodium-coupled neutral amino acid transporter 10 isoform X1 [Apis mellifera]	0.001	FALSE	1.268	1	1	1	0	1	920	105.1	8.63	0	1
RD Fnoch 1	RLU15880.1	hypothetical protein DMN91_011636	High	Ooceraea	Ooceraea biroi	RD	QE44037MS	FALSE	High	Master Protein	RLU15880.1	hypothetical protein DMN91_011636 [Ooceraea biroi]	0.001	FALSE	1.249	1	1	2	0	1	1951	217.9	6.34	2.56	1
RD Fnoch 1	XP_017765237.1	PREDICTED: cuticle protein 76-like	High	Eufriesea	Eufriesea mexicana	RD	QE44037MS	FALSE	High	Master Protein	XP_017765237.1	PREDICTED: cuticle protein 76-like [Eufriesea mexicana]	0.001	FALSE	1.22	8	1	1	0	1	135	13.9	9.16	2.35	1
RD Fnoch 1	A0A6P6Y8M6	RCC1 and BTB domain-containing protein 1-like	High	Dermatophagoides	Dermatophagoides pteronyssinus	RD	QE44037MS	FALSE	High	Master Protein	A0A6P6Y8M6	RCC1 and BTB domain-containing protein 1-like OS=Dermatophagoides pteronyssinus OX=6956 GN=LOC113795645 PE=4 SV=1	0.001	FALSE	1.187	4	1	1	1	1	730	84.6	6.84	0	1
RD Fnoch 1	XP_018315336.1	PREDICTED: protein MLP1 isoform X1	High	Trachymyrmex	Trachymyrmex zeteki	RD	QE44037MS	FALSE	High	Master Protein	XP_018315336.1	PREDICTED: protein MLP1 isoform X1 [Trachymyrmex zeteki]	0.001	FALSE	1.158	1	1	1	0	1	1543	176.6	6.46	3.18	1
RD Fnoch 1	XP_031776577.1	uncharacterized protein LOC100870258	High	Apis	Apis florea	RD	QE44037MS	FALSE	High	Master Protein	XP_031776577.1	uncharacterized protein LOC100870258 [Apis florea]	0.001	FALSE	1.065	1	1	1	0	1	928	105.3	8.91	1.99	1
RD Fnoch 1	KOX75279.1	Mitochondrial import receptor subunit TOM22 like protein	High	Melipona	Melipona quadrifasciata	RD	QE44037MS	FALSE	High	Master Protein	KOX75279.1	Mitochondrial import receptor subunit TOM22 like protein [Melipona quadrifasciata]	0.001	FALSE	1.056	3	1	1	0	1	258	29.7	5.54	1.84	1
RD Fnoch 1	XP_036143922.1	CLIP-associating protein 1-A isoform X1	High	Monomorium	Monomorium pharaonis	RD	QE44037MS	FALSE	High	Master Protein	XP_036143922.1	CLIP-associating protein 1-A isoform X1 [Monomorium pharaonis]	0.001	FALSE	1.042	1	1	1	0	1	1497	165.4	9.26	2.21	1
RD Fnoch 1	XP_003401260.1	myophilin	High	Bombus	Bombus terrestris	RD	QE44037MS	FALSE	High	Master Protein	XP_003401260.1	myophilin [Bombus terrestris]	0.002	FALSE	1.032	5	1	1	0	1	169	19	8.4	1.72	1
RD Fnoch 1	XP_019884475.1	uncharacterized protein LOC105255676	High	Camponotus	Camponotus floridanus	RD	QE44037MS	FALSE	High	Master Protein	XP_019884475.1	uncharacterized protein LOC105255676 [Camponotus floridanus]	0.002	FALSE	1.021	16	1	2	1	1	166	18.6	9.2	3.57	1
RD Fnoch 1	XP_001121151.3	uncharacterized protein LOC725283	High	Apis	Apis mellifera	RD	QE44037MS	FALSE	High	Master Protein	XP_001121151.3	uncharacterized protein LOC725283 [Apis mellifera]	0.002	FALSE	1.013	7	1	1	1	1	230	25.3	5.8	0	1
RD Fnoch 1	XP_003250271.1	astakine	High	Apis	Apis mellifera	RD	QE44037MS	FALSE	High	Master Protein	XP_003250271.1	astakine [Apis mellifera]	0.002	FALSE	0.964	17	1	1	0	1	110	12.2	6.46	0	1
RD Fnoch 1	XP_025153393.1	delta-1-pyrroline-5-carboxylate synthase isoform X1	High	Harpegnathos	Harpegnathos saltator	RD	QE44037MS	FALSE	High	Master Protein	XP_025153393.1	delta-1-pyrroline-5-carboxylate synthase isoform X1 [Harpegnathos saltator]	0.002	FALSE	0.963	3	1	3	1	1	801	86.6	6.6	7.84	1
RD Fnoch 1	KOC67691.1	Putative fatty acyl-CoA reductase	High	Habropoda	Habropoda laboriosa	RD	QE44037MS	FALSE	High	Master Protein	KOC67691.1	Putative fatty acyl-CoA reductase [Habropoda laboriosa]	0.002	FALSE	0.963	2	1	1	0	1	1155	133.2	7.28	0	1
RD Fnoch 1	XP_032679619.1	uncharacterized protein LOC116848022	High	Odontomachus	Odontomachus brunneus	RD	QE44037MS	FALSE	High	Master Protein	XP_032679619.1	uncharacterized protein LOC116848022 [Odontomachus brunneus]	0.002	FALSE	0.959	3	1	2	1	1	1226	140.9	8.56	6.81	1
RD Fnoch 1	KOX76679.1	Troponin T	High	Melipona	Melipona quadrifasciata	RD	QE44037MS	FALSE	High	Master Protein	KOX76679.1	Troponin T [Melipona quadrifasciata]	0.002	FALSE	0.949	5	1	1	1	1	435	52.5	5	2.31	1
RD Fnoch 1	OAD52316.1	Myosin-2 essential light chain	High	Eufriesea	Eufriesea mexicana	RD	QE44037MS	FALSE	High	Master Protein	OAD52316.1	Myosin-2 essential light chain [Eufriesea mexicana]	0.002	FALSE	0.933	3	1	1	0	1	326	37.1	5.62	2.04	1
RD Fnoch 1	KAF3429335.1	hypothetical protein E2986_04658	High	Frieseomelitta	Frieseomelitta varia	RD	QE44037MS	FALSE	High	Master Protein	KAF3429335.1	hypothetical protein E2986_04658 [Frieseomelitta varia]	0.002	FALSE	0.927	4	1	1	0	1	275	31.4	6.28	0	1
RD Fnoch 1	XP_016908044.1	microtubule-associated protein futsch isoform X1	High	Apis	Apis cerana	RD	QE44037MS	FALSE	High	Master Protein	XP_016908044.1	microtubule-associated protein futsch isoform X1 [Apis cerana]	0.002	FALSE	0.875	1	1	1	0	1	3120	348.3	5.63	3.53	1
RD Fnoch 1	KZC04476.1	Protein sel-1 like protein 1	High	Dufourea	Dufourea novaeangliae	RD	QE44037MS	FALSE	High	Master Protein	KZC04476.1	Protein sel-1 like protein 1 [Dufourea novaeangliae]	0.003	FALSE	0.867	1	1	3	1	1	743	82.7	5.76	0	1
RD Fnoch 1	KAF7415723.1	hypothetical protein H0235_012315	High	Vespula	Vespula pensylvanica	RD	QE44037MS	FALSE	High	Master Protein	KAF7415723.1	hypothetical protein H0235_012315 [Vespula pensylvanica]	0.003	FALSE	0.865	8	1	1	1	1	224	24.8	4.56	0	1
RD Fnoch 1	XP_003250432.3	adipocyte plasma membrane-associated protein	High	Apis	Apis mellifera	RD	QE44037MS	FALSE	High	Master Protein	XP_003250432.3	adipocyte plasma membrane-associated protein [Apis mellifera]	0.003	FALSE	0.857	2	1	1	1	1	590	66.4	9.06	0	1
RD Fnoch 1	XP_011882744.1	PREDICTED: mitogen-activated protein kinase kinase kinase 7-like isoform X1	High	Vollenhovia	Vollenhovia emeryi	RD	QE44037MS	FALSE	High	Master Protein	XP_011882744.1	PREDICTED: mitogen-activated protein kinase kinase kinase 7-like isoform X1 [Vollenhovia emeryi]	0.003	FALSE	0.851	4	1	1	0	1	607	67.9	5.96	0	1
RD Fnoch 1	XP_623690.5	cathepsin O	High	Apis	Apis mellifera	RD	QE44037MS	FALSE	High	Master Protein	XP_623690.5	cathepsin O [Apis mellifera]	0.006	FALSE	0.846	2	1	1	0	1	374	42.3	6.64	2.17	1
RD Fnoch 1	XP_032686002.1	uncharacterized protein LOC116851071	High	Odontomachus	Odontomachus brunneus	RD	QE44037MS	FALSE	High	Master Protein	XP_032686002.1	uncharacterized protein LOC116851071 [Odontomachus brunneus]	0.006	FALSE	0.838	2	1	1	1	1	611	70.5	6.73	2.44	1
RD Fnoch 1	XP_022700583.1	uncharacterized protein LOC111266959 isoform X1	High	Varroa	Varroa jacobsoni	RD	QE44037MS	FALSE	High	Master Protein	XP_022700583.1	uncharacterized protein LOC111266959 isoform X1 [Varroa jacobsoni]	0.006	FALSE	0.835	2	1	1	0	1	432	46.8	5.88	1.87	1
RD Fnoch 1	CAD6235171.1	GSCOCT00014123001.2-RA-CDS	High	Cotesia	Cotesia congregata	RD	QE44037MS	FALSE	High	Master Protein	CAD6235171.1	GSCOCT00014123001.2-RA-CDS [Cotesia congregata]	0.006	FALSE	0.833	7	1	1	1	1	503	58.3	9.01	0	1
RD Fnoch 1	XP_003698423.1	uncharacterized abhydrolase domain-containing protein DDB_G0269086-like	High	Apis	Apis florea	RD	QE44037MS	FALSE	High	Master Protein	XP_003698423.1	uncharacterized abhydrolase domain-containing protein DDB_G0269086-like [Apis florea]	0.007	FALSE	0.804	2	1	1	0	1	336	33.5	5.63	1.93	1
RD Fnoch 1	XP_034950427.1	lysosomal-trafficking regulator	High	Chelonus	Chelonus insularis	RD	QE44037MS	FALSE	High	Master Protein	XP_034950427.1	lysosomal-trafficking regulator [Chelonus insularis]	0.007	FALSE	0.796	0	1	2	1	1	3384	383.1	7.09	2.16	1
RD Fnoch 1	XP_031770784.1	LOW QUALITY PROTEIN: uncharacterized protein LOC100868116	High	Apis	Apis florea	RD	QE44037MS	FALSE	High	Master Protein	XP_031770784.1	LOW QUALITY PROTEIN: uncharacterized protein LOC100868116 [Apis florea]	0.007	FALSE	0.793	6	1	1	0	1	181	20.6	10.21	2.12	1
RD Fnoch 1	TGZ42202.1	hypothetical protein DBV15_05638	High	Temnothorax	Temnothorax longispinosus	RD	QE44037MS	FALSE	High	Master Protein	TGZ42202.1	hypothetical protein DBV15_05638 [Temnothorax longispinosus]	0.008	FALSE	0.79	0	1	1	0	1	4403	506	8.38	0	1
RD Fnoch 1	XP_032686945.1	bromodomain-containing protein 7 isoform X1	High	Odontomachus	Odontomachus brunneus	RD	QE44037MS	FALSE	High	Master Protein	XP_032686945.1	bromodomain-containing protein 7 isoform X1 [Odontomachus brunneus]	0.008	FALSE	0.783	4	1	1	0	1	798	89.4	6.55	3.08	1
RD Fnoch 1	XP_011879850.1	PREDICTED: retinal-specific ATP-binding cassette transporter-like	High	Vollenhovia	Vollenhovia emeryi	RD	QE44037MS	FALSE	High	Master Protein	XP_011879850.1	PREDICTED: retinal-specific ATP-binding cassette transporter-like [Vollenhovia emeryi]	0.008	FALSE	0.776	1	1	1	1	1	1669	188.5	8.03	2.62	1
RD Fnoch 1	XP_011693063.1	PREDICTED: uncharacterized protein LOC105453063	High	Wasmannia	Wasmannia auropunctata	RD	QE44037MS	FALSE	High	Master Protein	XP_011693063.1	PREDICTED: uncharacterized protein LOC105453063 [Wasmannia auropunctata]	0.008	FALSE	0.774	7	1	1	1	1	237	26.1	8.76	0	1
RD Fnoch 1	XP_012174525.1	titin homolog, partial	High	Bombus	Bombus terrestris	RD	QE44037MS	FALSE	High	Master Protein	XP_012174525.1	titin homolog, partial [Bombus terrestris]	0.009	FALSE	0.736	1	1	4	1	1	1262	141.5	4.94	5.67	1
RD Fnoch 1	XP_015174913.1	PREDICTED: ufm1-specific protease 2	High	Polistes	Polistes dominula	RD	QE44037MS	FALSE	High	Master Protein	XP_015174913.1	PREDICTED: ufm1-specific protease 2 [Polistes dominula]	0.009	FALSE	0.715	2	1	1	1	1	562	64.1	6.34	1.92	1
RD Fnoch 1	XP_006618895.1	hymenoptaecin isoform X1	High	Apis	Apis dorsata	RD	QE44037MS	FALSE	High	Master Protein	XP_006618895.1	hymenoptaecin isoform X1 [Apis dorsata]	0.009	FALSE	0.707	7	1	1	0	1	132	15	9.45	0	1
RD Fnoch 1	EZA56947.1	Translation initiation factor eIF-2B subunit epsilon	High	Ooceraea	Ooceraea biroi	RD	QE44037MS	FALSE	High	Master Protein	EZA56947.1	Translation initiation factor eIF-2B subunit epsilon [Ooceraea biroi]	0.009	FALSE	0.707	3	1	1	1	1	634	72.1	5.29	0	1
RD Fnoch 1	XP_035718042.1	mitochondrial proton/calcium exchanger protein-like	High	Vespa	Vespa mandarinia	RD	QE44037MS	FALSE	High	Master Protein	XP_035718042.1	mitochondrial proton/calcium exchanger protein-like [Vespa mandarinia]	0.009	FALSE	0.692	3	1	1	1	1	775	88.8	8.28	0	1
RD Fnoch 1	XP_031780757.1	insulin-like growth factor-binding protein complex acid labile subunit isoform X1	Medium	Nasonia	Nasonia vitripennis	RD	QE44037MS	FALSE	Medium	Master Protein	XP_031780757.1	insulin-like growth factor-binding protein complex acid labile subunit isoform X1 [Nasonia vitripennis]	0.01	FALSE	0.688	1	1	2	0	1	929	103	5.19	0	1
RD Fnoch 1	XP_015593895.1	breast cancer type 1 susceptibility protein homolog isoform X1	Medium	Cephus	Cephus cinctus	RD	QE44037MS	FALSE	Medium	Master Protein	XP_015593895.1	breast cancer type 1 susceptibility protein homolog isoform X1 [Cephus cinctus]	0.01	FALSE	0.687	0	1	4	0	1	1591	178.7	7.75	4.1	1
RD Fnoch 1	XP_012338824.1	uncharacterized protein LOC105734773	Medium	Apis	Apis florea	RD	QE44037MS	FALSE	Medium	Master Protein	XP_012338824.1	uncharacterized protein LOC105734773 [Apis florea]	0.011	FALSE	0.671	3	1	1	1	1	420	48.7	6.29	2.7	1
RD Fnoch 1	XP_029054922.1	jerky protein homolog-like, partial	Medium	Osmia	Osmia bicornis bicornis	RD	QE44037MS	FALSE	Medium	Master Protein	XP_029054922.1	jerky protein homolog-like, partial [Osmia bicornis bicornis]	0.014	FALSE	0.645	10	1	1	1	1	326	37.3	8.02	2.24	1
RD Fnoch 1	KAF7414784.1	hypothetical protein HZH68_003273	Medium	Vespula	Vespula germanica	RD	QE44037MS	FALSE	Medium	Master Protein	KAF7414784.1	hypothetical protein HZH68_003273 [Vespula germanica]	0.016	FALSE	0.626	6	1	1	0	1	191	20.9	7.3	0	1
RD Fnoch 1	PBC32494.1	hypothetical protein APICC_07420	Medium	Apis	Apis cerana cerana	RD	QE44037MS	FALSE	Medium	Master Protein	PBC32494.1	hypothetical protein APICC_07420 [Apis cerana cerana]	0.016	FALSE	0.62	5	1	1	0	1	177	21	9.52	2.31	1
RD Fnoch 1	OQR75682.1	protein phosphatase type 1-like	Medium	Tropilaelaps	Tropilaelaps mercedesae	RD	QE44037MS	FALSE	Medium	Master Protein	OQR75682.1	protein phosphatase type 1-like [Tropilaelaps mercedesae]	0.016	FALSE	0.616	9	1	1	1	1	194	22.3	6.52	2.11	1
RD Fnoch 1	XP_011169266.2	diuretic hormone class 2 isoform X1	Medium	Solenopsis	Solenopsis invicta	RD	QE44037MS	FALSE	Medium	Master Protein	XP_011169266.2	diuretic hormone class 2 isoform X1 [Solenopsis invicta]	0.016	FALSE	0.607	7	1	1	1	1	168	18.6	9.98	0	1
RD Fnoch 1	A0A6G1S8A4	Dedicator of cytokinesis protein 2	Medium	Aceria	Aceria tosichella	RD	QE44037MS	FALSE	Medium	Master Protein	A0A6G1S8A4	Dedicator of cytokinesis protein 2 OS=Aceria tosichella OX=561515 GN=Dock2 PE=3 SV=1	0.017	FALSE	0.603	0	1	2	0	1	1634	184.9	6.55	3.99	1
RD Fnoch 1	KAF7413235.1	hypothetical protein H0235_013086	Medium	Vespula	Vespula pensylvanica	RD	QE44037MS	FALSE	Medium	Master Protein	KAF7413235.1	hypothetical protein H0235_013086 [Vespula pensylvanica]	0.017	FALSE	0.596	1	1	1	0	1	1862	217.9	5.08	0	1
RD Fnoch 1	XP_033219916.1	F-box protein SKIP2-like isoform X1	Medium	Belonocnema	Belonocnema treatae	RD	QE44037MS	FALSE	Medium	Master Protein	XP_033219916.1	F-box protein SKIP2-like isoform X1 [Belonocnema treatae]	0.018	FALSE	0.58	2	1	1	0	1	486	56.3	6.83	1.61	1
RD Fnoch 1	KOX77965.1	Serine/threonine-protein phosphatase 1 regulatory subunit 10	Medium	Melipona	Melipona quadrifasciata	RD	QE44037MS	FALSE	Medium	Master Protein	KOX77965.1	Serine/threonine-protein phosphatase 1 regulatory subunit 10 [Melipona quadrifasciata]	0.018	FALSE	0.569	2	1	1	1	1	1121	123.3	9.09	0	1
RD Fnoch 1	XP_033203433.1	uncharacterized protein LOC117164479 isoform X3	Medium	Bombus	Bombus vancouverensis nearcticus	RD	QE44037MS	FALSE	Medium	Master Protein	XP_033203433.1	uncharacterized protein LOC117164479 isoform X3 [Bombus vancouverensis nearcticus]	0.018	FALSE	0.562	1	1	1	0	1	2005	232.2	9.25	0	1
RD Fnoch 1	XP_011873870.1	PREDICTED: uncharacterized protein LOC105565356 isoform X1	Medium	Vollenhovia	Vollenhovia emeryi	RD	QE44037MS	FALSE	Medium	Master Protein	XP_011873870.1	PREDICTED: uncharacterized protein LOC105565356 isoform X1 [Vollenhovia emeryi]	0.021	FALSE	0.555	1	1	1	1	1	1574	178.9	9.88	0	1
RD Fnoch 1	T1KNG5	Uncharacterized protein	Medium	Tetranychus	Tetranychus urticae	RD	QE44037MS	FALSE	Medium	Master Protein	T1KNG5	Uncharacterized protein OS=Tetranychus urticae OX=32264 GN=107365912 PE=3 SV=1	0.022	FALSE	0.535	12	1	1	1	1	132	15.4	4.63	2.12	1
RD Fnoch 1	A0A6G1SDD7	Programmed cell death protein 6	Medium	Aceria	Aceria tosichella	RD	QE44037MS	FALSE	Medium	Master Protein	A0A6G1SDD7	Programmed cell death protein 6 OS=Aceria tosichella OX=561515 GN=PDCD6_0 PE=4 SV=1	0.022	FALSE	0.532	8	1	1	0	1	177	20.6	5.64	0	1
RD Fnoch 1	OQR71478.1	hypothetical protein BIW11_10971	Medium	Tropilaelaps	Tropilaelaps mercedesae	RD	QE44037MS	FALSE	Medium	Master Protein	OQR71478.1	hypothetical protein BIW11_10971 [Tropilaelaps mercedesae]	0.022	FALSE	0.532	5	1	1	1	1	605	67.7	10.2	0	1
RD Fnoch 1	XP_011878361.1	PREDICTED: uncharacterized protein LOC105567796, partial	Medium	Vollenhovia	Vollenhovia emeryi	RD	QE44037MS	FALSE	Medium	Master Protein	XP_011878361.1	PREDICTED: uncharacterized protein LOC105567796, partial [Vollenhovia emeryi]	0.022	FALSE	0.53	8	1	1	1	1	247	28.3	9.69	0	1
RD Fnoch 1	KMQ94525.1	s1 rna-binding domain-containing protein 1-like protein	Medium	Lasius	Lasius niger	RD	QE44037MS	FALSE	Medium	Master Protein	KMQ94525.1	s1 rna-binding domain-containing protein 1-like protein [Lasius niger]	0.023	FALSE	0.528	1	1	1	1	1	884	100.3	9.19	1.77	1
RD Fnoch 1	XP_029038985.1	EEF1A lysine methyltransferase 1	Medium	Osmia	Osmia bicornis bicornis	RD	QE44037MS	FALSE	Medium	Master Protein	XP_029038985.1	EEF1A lysine methyltransferase 1 [Osmia bicornis bicornis]	0.023	FALSE	0.528	7	1	1	0	1	224	25.9	5.11	2.06	1
RD Fnoch 1	CAB0040764.1	unnamed protein product	Medium	Trichogramma	Trichogramma brassicae	RD	QE44037MS	FALSE	Medium	Master Protein	CAB0040764.1	unnamed protein product [Trichogramma brassicae]	0.023	FALSE	0.526	3	1	1	1	1	975	109.7	9.72	2.48	1
RD Fnoch 1	KAF7993786.1	hypothetical protein HCN44_010393	Medium	Aphidius	Aphidius gifuensis	RD	QE44037MS	FALSE	Medium	Master Protein	KAF7993786.1	hypothetical protein HCN44_010393 [Aphidius gifuensis]	0.024	FALSE	0.523	3	1	1	1	1	1002	117.7	7.3	2.42	1
RD Fnoch 1	XP_017797214.1	PREDICTED: glutamyl aminopeptidase-like	Medium	Habropoda	Habropoda laboriosa	RD	QE44037MS	FALSE	Medium	Master Protein	XP_017797214.1	PREDICTED: glutamyl aminopeptidase-like [Habropoda laboriosa]	0.026	FALSE	0.512	2	1	1	0	1	920	106.6	7.74	0	1
RD Fnoch 1	XP_018054079.1	PREDICTED: prosaposin-like	Medium	Atta	Atta colombica	RD	QE44037MS	FALSE	Medium	Master Protein	XP_018054079.1	PREDICTED: prosaposin-like [Atta colombica]	0.026	FALSE	0.509	8	1	1	0	1	256	28.9	4.96	0	1
RD Fnoch 1	A0A132A8K4	Uncharacterized protein	Medium	Sarcoptes	Sarcoptes scabiei	RD	QE44037MS	FALSE	Medium	Master Protein	A0A132A8K4	Uncharacterized protein OS=Sarcoptes scabiei OX=52283 GN=QR98_0058020 PE=4 SV=1	0.027	FALSE	0.488	2	1	1	1	1	462	54.4	9.48	0	1
RD Fnoch 1	XP_015111965.1	28S ribosomal protein S29, mitochondrial	Medium	Diachasma	Diachasma alloeum	RD	QE44037MS	FALSE	Medium	Master Protein	XP_015111965.1	28S ribosomal protein S29, mitochondrial [Diachasma alloeum]	0.027	FALSE	0.483	2	1	1	1	1	386	44.2	8.37	0	1
RD Fnoch 1	KOC64782.1	hypothetical protein WH47_00285	Medium	Habropoda	Habropoda laboriosa	RD	QE44037MS	FALSE	Medium	Master Protein	KOC64782.1	hypothetical protein WH47_00285 [Habropoda laboriosa]	0.032	FALSE	0.453	4	1	1	0	1	555	64.3	8.25	0	1
RD Fnoch 1	XP_016920403.1	tudor domain-containing protein 3 isoform X1	Medium	Apis	Apis cerana	RD	QE44037MS	FALSE	Medium	Master Protein	XP_016920403.1	tudor domain-containing protein 3 isoform X1 [Apis cerana]	0.032	FALSE	0.449	3	1	1	0	1	702	80.2	9.5	2.19	1
RD Fnoch 1	RLU27325.1	hypothetical protein DMN91_001126	Medium	Ooceraea	Ooceraea biroi	RD	QE44037MS	FALSE	Medium	Master Protein	RLU27325.1	hypothetical protein DMN91_001126 [Ooceraea biroi]	0.033	FALSE	0.447	2	1	1	0	1	1655	186.6	6.21	0	1
RD Fnoch 1	EFN61096.1	hypothetical protein EAG_05821	Medium	Camponotus	Camponotus floridanus	RD	QE44037MS	FALSE	Medium	Master Protein	EFN61096.1	hypothetical protein EAG_05821 [Camponotus floridanus]	0.032	FALSE	0.445	12	1	1	1	1	91	10.1	8.76	0	1
RD Fnoch 1	XP_022692351.1	39S ribosomal protein L46, mitochondrial-like isoform X3	Medium	Varroa	Varroa jacobsoni	RD	QE44037MS	FALSE	Medium	Master Protein	XP_022692351.1	39S ribosomal protein L46, mitochondrial-like isoform X3 [Varroa jacobsoni]	0.032	FALSE	0.444	7	1	1	1	1	224	25.6	9.45	0	1
RD Fnoch 1	A0A1V9XP84	Ku domain-containing protein	Medium	Tropilaelaps	Tropilaelaps mercedesae	RD	QE44037MS	FALSE	Medium	Master Protein	A0A1V9XP84	Ku domain-containing protein OS=Tropilaelaps mercedesae OX=418985 GN=BIW11_08563 PE=4 SV=1	0.033	FALSE	0.442	2	1	1	1	1	591	67.1	8.76	0	1
RD Fnoch 1	A0A1Y3ALN5	RED_N domain-containing protein (Fragment)	Medium	Euroglyphus	Euroglyphus maynei	RD	QE44037MS	FALSE	Medium	Master Protein	A0A1Y3ALN5	RED_N domain-containing protein (Fragment) OS=Euroglyphus maynei OX=6958 GN=BLA29_011345 PE=4 SV=1	0.033	FALSE	0.442	8	1	1	1	1	177	21.1	6.06	1.91	1
RD Fnoch 1	EFN71682.1	hypothetical protein EAG_14265	Medium	Camponotus	Camponotus floridanus	RD	QE44037MS	FALSE	Medium	Master Protein	EFN71682.1	hypothetical protein EAG_14265 [Camponotus floridanus]	0.033	FALSE	0.44	2	1	1	0	1	464	53.4	10.1	2.14	1
RD Fnoch 1	T1K7E0	Uncharacterized protein	Medium	Tetranychus	Tetranychus urticae	RD	QE44037MS	FALSE	Medium	Master Protein	T1K7E0	Uncharacterized protein OS=Tetranychus urticae OX=32264 PE=4 SV=2	0.033	FALSE	0.439	1	1	1	1	1	1969	229.9	6.62	0	1
RD Fnoch 1	XP_006572449.2	uncharacterized protein LOC102655220	Medium	Apis	Apis mellifera	RD	QE44037MS	FALSE	Medium	Master Protein	XP_006572449.2	uncharacterized protein LOC102655220 [Apis mellifera]	0.034	FALSE	0.433	4	1	1	1	1	206	23.1	7.06	0	1
RD Fnoch 1	XP_015437975.1	PREDICTED: uncharacterized protein LOC107193069	Medium	Dufourea	Dufourea novaeangliae	RD	QE44037MS	FALSE	Medium	Master Protein	XP_015437975.1	PREDICTED: uncharacterized protein LOC107193069 [Dufourea novaeangliae]	0.034	FALSE	0.432	2	1	1	1	1	1026	117.4	8.59	0	1
RD Fnoch 1	XP_035732228.1	protein artichoke-like isoform X1	Medium	Vespa	Vespa mandarinia	RD	QE44037MS	FALSE	Medium	Master Protein	XP_035732228.1	protein artichoke-like isoform X1 [Vespa mandarinia]	0.035	FALSE	0.424	1	1	1	0	1	682	76.3	6.79	1.73	1
RD Fnoch 1	OAD55057.1	Protein CIP2A	Medium	Eufriesea	Eufriesea mexicana	RD	QE44037MS	FALSE	Medium	Master Protein	OAD55057.1	Protein CIP2A [Eufriesea mexicana]	0.035	FALSE	0.423	2	1	1	0	1	843	95.2	6.8	1.85	1
RD Fnoch 1	CAD6226741.1	GSCOCG00005890001-RA-CDS	Medium	Cotesia	Cotesia congregata	RD	QE44037MS	FALSE	Medium	Master Protein	CAD6226741.1	GSCOCG00005890001-RA-CDS [Cotesia congregata]	0.035	FALSE	0.422	2	1	1	0	1	1255	142.2	5.94	0	1
RD Fnoch 1	T1KZ97	C2 domain-containing protein	Medium	Tetranychus	Tetranychus urticae	RD	QE44037MS	FALSE	Medium	Master Protein	T1KZ97	C2 domain-containing protein OS=Tetranychus urticae OX=32264 PE=4 SV=2	0.035	FALSE	0.421	1	1	3	1	1	2682	293.2	5.19	2.02	1
RD Fnoch 1	OXU25049.1	hypothetical protein TSAR_016514	Medium	Trichomalopsis	Trichomalopsis sarcophagae	RD	QE44037MS	FALSE	Medium	Master Protein	OXU25049.1	hypothetical protein TSAR_016514 [Trichomalopsis sarcophagae]	0.035	FALSE	0.42	1	1	1	0	1	3341	390.6	8.38	0	1
RD Fnoch 1	XP_020293031.1	probable G-protein coupled receptor Mth-like 10	Medium	Pseudomyrmex	Pseudomyrmex gracilis	RD	QE44037MS	FALSE	Medium	Master Protein	XP_020293031.1	probable G-protein coupled receptor Mth-like 10 [Pseudomyrmex gracilis]	0.035	FALSE	0.414	5	1	1	1	1	495	55.9	6.76	0	1
RD Fnoch 1	OAD58979.1	Zinc finger X-chromosomal protein	Medium	Eufriesea	Eufriesea mexicana	RD	QE44037MS	FALSE	Medium	Master Protein	OAD58979.1	Zinc finger X-chromosomal protein [Eufriesea mexicana]	0.036	FALSE	0.412	0	1	1	0	1	4615	522.6	7.65	0	1
RD Fnoch 1	XP_017755001.1	PREDICTED: LOW QUALITY PROTEIN: titin homolog	Medium	Eufriesea	Eufriesea mexicana	RD	QE44037MS	FALSE	Medium	Master Protein	XP_017755001.1	PREDICTED: LOW QUALITY PROTEIN: titin homolog [Eufriesea mexicana]	0.036	FALSE	0.41	0	1	1	0	1	11568	1311.7	5.1	0	1
RD Fnoch 1	XP_015113129.1	zinc finger protein 37 isoform X3	Medium	Diachasma	Diachasma alloeum	RD	QE44037MS	FALSE	Medium	Master Protein	XP_015113129.1	zinc finger protein 37 isoform X3 [Diachasma alloeum]	0.036	FALSE	0.408	5	1	1	1	1	463	52.9	8.03	0	1
RD Fnoch 1	XP_026298038.1	uncharacterized protein LOC413627	Medium	Apis	Apis mellifera	RD	QE44037MS	FALSE	Medium	Master Protein	XP_026298038.1	uncharacterized protein LOC413627 [Apis mellifera]	0.036	FALSE	0.407	1	1	1	0	1	654	72.2	5.52	0	1
RD Fnoch 1	KAF3425315.1	hypothetical protein E2986_06234	Medium	Frieseomelitta	Frieseomelitta varia	RD	QE44037MS	FALSE	Medium	Master Protein	KAF3425315.1	hypothetical protein E2986_06234 [Frieseomelitta varia]	0.036	FALSE	0.407	2	1	1	1	1	1030	119.1	7.9	0	1
RD Fnoch 1	A0A1Y3BRQ3	Uncharacterized protein	Medium	Euroglyphus	Euroglyphus maynei	RD	QE44037MS	FALSE	Medium	Master Protein	A0A1Y3BRQ3	Uncharacterized protein OS=Euroglyphus maynei OX=6958 GN=BLA29_000423 PE=4 SV=1	0.036	FALSE	0.406	7	1	2	1	1	227	26.3	9.92	0	1
RD Fnoch 1	KAF7995892.1	hypothetical protein HCN44_006999	Medium	Aphidius	Aphidius gifuensis	RD	QE44037MS	FALSE	Medium	Master Protein	KAF7995892.1	hypothetical protein HCN44_006999 [Aphidius gifuensis]	0.036	FALSE	0.405	6	1	1	1	1	504	58.3	4.96	2.4	1
RD Fnoch 1	XP_011877865.1	PREDICTED: 1-phosphatidylinositol 4,5-bisphosphate phosphodiesterase-like isoform X1	Medium	Vollenhovia	Vollenhovia emeryi	RD	QE44037MS	FALSE	Medium	Master Protein	XP_011877865.1	PREDICTED: 1-phosphatidylinositol 4,5-bisphosphate phosphodiesterase-like isoform X1 [Vollenhovia emeryi]	0.039	FALSE	0.402	2	1	1	0	1	1084	124.3	6.81	0	1
RD Fnoch 1	KAG5308640.1	ENPL protein, partial	Medium	Pseudoatta	Pseudoatta argentina	RD	QE44037MS	FALSE	Medium	Master Protein	KAG5308640.1	ENPL protein, partial [Pseudoatta argentina]	0.04	FALSE	0.401	3	1	1	0	1	798	91.8	5.02	0	1
RD Fnoch 1	XP_011861761.1	PREDICTED: odorant receptor 43a-like isoform X1	Medium	Vollenhovia	Vollenhovia emeryi	RD	QE44037MS	FALSE	Medium	Master Protein	XP_011861761.1	PREDICTED: odorant receptor 43a-like isoform X1 [Vollenhovia emeryi]	0.04	FALSE	0.396	5	1	1	0	1	400	45.9	8.27	2.61	1
RD Fnoch 1	XP_011881468.1	PREDICTED: NADH dehydrogenase [ubiquinone] 1 beta subcomplex subunit 9	Medium	Vollenhovia	Vollenhovia emeryi]	RD	QE44037MS	FALSE	Medium	Master Protein	XP_011881468.1	PREDICTED: NADH dehydrogenase [ubiquinone] 1 beta subcomplex subunit 9 [Vollenhovia emeryi]	0.04	FALSE	0.394	15	1	1	1	1	144	17.7	7.56	0	1
RD Fnoch 1	XP_026298285.1	apolipophorins	High	Apis	Apis mellifera	RD	QE44040MS	FALSE	High	Master Protein	XP_026298285.1	apolipophorins [Apis mellifera]	0	FALSE	848.983	43	146	269	54	54	3382	376.6	8.47	877.01	146
RD Fnoch 1	ASQ15625.1	putative cyclin-dependent serine/threonine-protein kinase	High	Apis	Apis mellifera	RD	QE44040MS	FALSE	High	Master Protein	ASQ15625.1	putative cyclin-dependent serine/threonine-protein kinase [Apis mellifera]	0	FALSE	693.07	73	75	158	5	5	1511	175.7	5.25	673.93	75
RD Fnoch 1	XP_001121241.3	uncharacterized protein DDB_G0283357	High	Apis	Apis mellifera	RD	QE44040MS	FALSE	High	Master Protein	XP_001121241.3	uncharacterized protein DDB_G0283357 [Apis mellifera]	0	FALSE	691.299	69	72	156	2	2	1508	175.4	5.24	664.08	72
RD Fnoch 1	PBC34817.1	Apolipophorin	High	Apis	Apis cerana cerana	RD	QE44040MS	FALSE	High	Master Protein	PBC34817.1	Apolipophorin [Apis cerana cerana]	0	FALSE	391.42	24	84	140	0	2	3438	383.9	8.54	417.7	84
RD Fnoch 1	NP_001318046.1	larval-specific very high density lipoprotein precursor	High	Apis	Apis mellifera	RD	QE44040MS	FALSE	High	Master Protein	NP_001318046.1	larval-specific very high density lipoprotein precursor [Apis mellifera]	0	FALSE	362.271	34	54	135	28	31	1507	173.1	7.02	445.94	54
RD Fnoch 1	NP_001011600.1	hexamerin 70b precursor	High	Apis	Apis mellifera	RD	QE44040MS	FALSE	High	Master Protein	NP_001011600.1	hexamerin 70b precursor [Apis mellifera]	0	FALSE	352.546	48	34	214	10	34	683	79.5	7.23	786.86	34
RD Fnoch 1	XP_031366148.1	apolipophorins	High	Apis	Apis dorsata	RD	QE44040MS	FALSE	High	Master Protein	XP_031366148.1	apolipophorins [Apis dorsata]	0	FALSE	335.15	21	75	123	1	1	3374	375.4	8.46	343.02	75
RD Fnoch 1	ABR45906.1	high Glx storage protein	High	Apis	Apis mellifera	RD	QE44040MS	FALSE	High	Master Protein	ABR45906.1	high Glx storage protein [Apis mellifera]	0	FALSE	318.507	39	40	134	0	1	1010	112.1	6.93	509.53	40
RD Fnoch 1	XP_016770154.2	hexamerin 110 isoform X1	High	Apis	Apis mellifera	RD	QE44040MS	FALSE	High	Master Protein	XP_016770154.2	hexamerin 110 isoform X1 [Apis mellifera]	0	FALSE	316.631	39	40	137	0	1	1010	112.1	6.93	522.71	40
RD Fnoch 1	NP_001107670.1	apolipophorin-III-like protein precursor	High	Apis	Apis mellifera	RD	QE44040MS	FALSE	High	Master Protein	NP_001107670.1	apolipophorin-III-like protein precursor [Apis mellifera]	0	FALSE	310.092	87	25	453	1	20	193	21.3	5.66	2017.21	25
RD Fnoch 1	XP_001121746.2	neurofilament heavy polypeptide	High	Apis	Apis mellifera	RD	QE44040MS	FALSE	High	Master Protein	XP_001121746.2	neurofilament heavy polypeptide [Apis mellifera]	0	FALSE	295.12	54	20	52	12	17	491	52	4.54	267.47	20
RD Fnoch 1	ABR45905.1	hexamerin	High	Apis	Apis mellifera	RD	QE44040MS	FALSE	High	Master Protein	ABR45905.1	hexamerin [Apis mellifera]	0	FALSE	276.116	49	37	151	0	37	686	81.3	8.16	509.1	37
RD Fnoch 1	ABD92645.1	OBP13	High	Apis	Apis mellifera	RD	QE44040MS	FALSE	High	Master Protein	ABD92645.1	OBP13 [Apis mellifera]	0	FALSE	254.038	76	23	103	4	23	132	15.1	6.61	291.63	23
RD Fnoch 1	XP_003691494.2	LOW QUALITY PROTEIN: apolipophorins	High	Apis	Apis florea	RD	QE44040MS	FALSE	High	Master Protein	XP_003691494.2	LOW QUALITY PROTEIN: apolipophorins [Apis florea]	0	FALSE	234.874	16	57	94	1	1	3365	373.8	8.53	252.31	57
RD Fnoch 1	XP_016769017.1	chitinase-like protein EN03 isoform X1	High	Apis	Apis mellifera	RD	QE44040MS	FALSE	High	Master Protein	XP_016769017.1	chitinase-like protein EN03 isoform X1 [Apis mellifera]	0	FALSE	234.222	62	28	72	0	1	444	49.3	7.78	273.29	28
RD Fnoch 1	XP_016769016.1	chitinase-like protein Idgf4 isoform X2	High	Apis	Apis mellifera	RD	QE44040MS	FALSE	High	Master Protein	XP_016769016.1	chitinase-like protein Idgf4 isoform X2 [Apis mellifera]	0	FALSE	233.362	62	29	76	0	2	438	48.7	8.02	282.52	29
RD Fnoch 1	AAO39761.1	transferrin	High	Apis	Apis mellifera	RD	QE44040MS	FALSE	High	Master Protein	AAO39761.1	transferrin [Apis mellifera]	0	FALSE	226.458	61	43	64	7	7	712	78.6	7.06	211.48	43
RD Fnoch 1	XP_003698326.1	FK506-binding protein 2 isoform X2	High	Apis	Apis florea	RD	QE44040MS	FALSE	High	Master Protein	XP_003698326.1	FK506-binding protein 2 isoform X2 [Apis florea]	0	FALSE	214.478	67	24	65	0	17	232	25.6	4.83	234.32	24
RD Fnoch 1	XP_392381.3	putative cysteine proteinase CG12163 isoform X2	High	Apis	Apis mellifera	RD	QE44040MS	FALSE	High	Master Protein	XP_392381.3	putative cysteine proteinase CG12163 isoform X2 [Apis mellifera]	0	FALSE	210.071	25	24	47	0	24	881	100.3	6.1	189.57	24
RD Fnoch 1	ABQ59246.1	hexamerin 70a	High	Apis	Apis mellifera	RD	QE44040MS	FALSE	High	Master Protein	ABQ59246.1	hexamerin 70a [Apis mellifera]	0	FALSE	187.811	44	36	102	0	35	684	81.4	6.93	301.32	36
RD Fnoch 1	AEY57480.1	Transferrin	High	Apis	Apis cerana	RD	QE44040MS	FALSE	High	Master Protein	AEY57480.1	Transferrin [Apis cerana]	0	FALSE	181.306	54	37	56	0	1	712	78.5	7.06	178.71	37
RD Fnoch 1	XP_026301410.1	fibrillin-2	High	Apis	Apis mellifera	RD	QE44040MS	FALSE	High	Master Protein	XP_026301410.1	fibrillin-2 [Apis mellifera]	0	FALSE	177.838	15	27	63	21	27	2597	283.9	5.21	168.32	27
RD Fnoch 1	NP_001035313.1	odorant binding protein 14 precursor	High	Apis	Apis mellifera	RD	QE44040MS	FALSE	High	Master Protein	NP_001035313.1	odorant binding protein 14 precursor [Apis mellifera]	0	FALSE	160.301	83	22	85	0	22	135	15.2	5.97	279.28	22
RD Fnoch 1	PBC34213.1	hypothetical protein APICC_02822	High	Apis	Apis cerana cerana	RD	QE44040MS	FALSE	High	Master Protein	PBC34213.1	hypothetical protein APICC_02822 [Apis cerana cerana]	0	FALSE	142.962	11	17	71	0	17	431	49.7	4.89	215.06	17
RD Fnoch 1	CAJ01448.1	hypothetical protein	High	Apis	Apis mellifera	RD	QE44040MS	FALSE	High	Master Protein	CAJ01448.1	hypothetical protein [Apis mellifera]	0	FALSE	126.043	68	15	106	0	2	130	14.9	7.68	247.6	15
RD Fnoch 1	XP_006609579.1	vitellogenin-6-like	High	Apis	Apis dorsata	RD	QE44040MS	FALSE	High	Master Protein	XP_006609579.1	vitellogenin-6-like [Apis dorsata]	0	FALSE	125.876	17	24	52	1	1	1507	173.1	7.12	131.75	24
RD Fnoch 1	XP_026298921.1	nucleoprotein TPR isoform X2	High	Apis	Apis mellifera	RD	QE44040MS	FALSE	High	Master Protein	XP_026298921.1	nucleoprotein TPR isoform X2 [Apis mellifera]	0	FALSE	121.732	42	20	28	0	20	558	63.9	5.33	97.17	20
RD Fnoch 1	XP_006568803.2	uncharacterized protein LOC410793	High	Apis	Apis mellifera	RD	QE44040MS	FALSE	High	Master Protein	XP_006568803.2	uncharacterized protein LOC410793 [Apis mellifera]	0	FALSE	110.619	11	43	45	13	32	4361	500	6.68	108.52	43
RD Fnoch 1	XP_003249661.2	collagen alpha-1(IV) chain isoform X1	High	Apis	Apis mellifera	RD	QE44040MS	FALSE	High	Master Protein	XP_003249661.2	collagen alpha-1(IV) chain isoform X1 [Apis mellifera]	0	FALSE	106.584	49	19	29	0	15	444	46.7	8.07	88.27	19
RD Fnoch 1	XP_016772082.1	uncharacterized protein LOC102656354	High	Apis	Apis mellifera	RD	QE44040MS	FALSE	High	Master Protein	XP_016772082.1	uncharacterized protein LOC102656354 [Apis mellifera]	0	FALSE	105.432	49	6	37	4	6	119	12.4	8.54	135.98	6
RD Fnoch 1	PBC33001.1	Transcriptional adapter 2B	High	Apis	Apis cerana cerana	RD	QE44040MS	FALSE	High	Master Protein	PBC33001.1	Transcriptional adapter 2B [Apis cerana cerana]	0	FALSE	103.436	14	14	83	0	1	624	71.7	5.9	140.95	14
RD Fnoch 1	PBC28297.1	hypothetical protein APICC_04004	High	Apis	Apis cerana cerana	RD	QE44040MS	FALSE	High	Master Protein	PBC28297.1	hypothetical protein APICC_04004 [Apis cerana cerana]	0	FALSE	90.196	49	10	35	0	8	134	15.4	5.54	96.78	10
RD Fnoch 1	XP_392499.4	flocculation protein FLO11 isoform X1	High	Apis	Apis mellifera	RD	QE44040MS	FALSE	High	Master Protein	XP_392499.4	flocculation protein FLO11 isoform X1 [Apis mellifera]	0	FALSE	86.892	12	15	22	0	15	962	104.7	6.02	79.35	15
RD Fnoch 1	NP_001035349.1	alpha-glucosidase precursor	High	Apis	Apis mellifera	RD	QE44040MS	FALSE	High	Master Protein	NP_001035349.1	alpha-glucosidase precursor [Apis mellifera]	0	FALSE	83.987	29	14	27	1	14	580	66.5	6.28	83.75	14
RD Fnoch 1	XP_016767673.2	protein obstructor-E	High	Apis	Apis mellifera	RD	QE44040MS	FALSE	High	Master Protein	XP_016767673.2	protein obstructor-E [Apis mellifera]	0	FALSE	82.624	57	10	18	1	10	233	25.7	5.01	61.63	10
RD Fnoch 1	XP_016768976.1	LOW QUALITY PROTEIN: interferon-related developmental regulator 1-like	High	Apis	Apis mellifera	RD	QE44040MS	FALSE	High	Master Protein	XP_016768976.1	LOW QUALITY PROTEIN: interferon-related developmental regulator 1-like [Apis mellifera]	0	FALSE	72.555	13	7	20	4	7	737	82.2	5.72	90.29	7
RD Fnoch 1	P56682.1	RecName: Full=Chymotrypsin inhibitor; AltName: Full=AMCI	High			RD	QE44040MS	FALSE	High	Master Protein	P56682.1	RecName: Full=Chymotrypsin inhibitor; AltName: Full=AMCI	0	FALSE	72.073	100	8	85	1	8	56	6	4.73	163.42	8
RD Fnoch 1	NP_001257746.1	cuticular protein 1 precursor	High	Apis	Apis mellifera	RD	QE44040MS	FALSE	High	Master Protein	NP_001257746.1	cuticular protein 1 precursor [Apis mellifera]	0	FALSE	70.456	75	11	19	3	8	216	21.6	7.47	63.39	11
RD Fnoch 1	XP_006569964.1	DNA-directed RNA polymerase III subunit RPC1 isoform X2	High	Apis	Apis mellifera	RD	QE44040MS	FALSE	High	Master Protein	XP_006569964.1	DNA-directed RNA polymerase III subunit RPC1 isoform X2 [Apis mellifera]	0	FALSE	65.047	7	13	17	0	13	2011	228	8	59.17	13
RD Fnoch 1	ADD51172.1	hypothetical protein, partial	High	Apis	Apis mellifera	RD	QE44040MS	FALSE	High	Master Protein	ADD51172.1	hypothetical protein, partial [Apis mellifera]	0	FALSE	63.949	36	5	11	2	2	179	18.9	4.78	55.22	5
RD Fnoch 1	TRYP_PIG|	TRYP_PIG|	High			RD	QE44040MS	FALSE	High	Master Protein	TRYP_PIG|	TRYP_PIG|	0	TRUE	63.87	39	6	17	6	6	231	24.4	7.18	64.09	6
RD Fnoch 1	NP_001257747.1	cuticular protein 2 precursor	High	Apis	Apis mellifera	RD	QE44040MS	FALSE	High	Master Protein	NP_001257747.1	cuticular protein 2 precursor [Apis mellifera]	0	FALSE	60.839	42	9	12	2	6	264	26.4	8.28	49.6	9
RD Fnoch 1	PBC32553.1	Thymosin beta-a	High	Apis	Apis cerana cerana	RD	QE44040MS	FALSE	High	Master Protein	PBC32553.1	Thymosin beta-a [Apis cerana cerana]	0	FALSE	60.389	42	8	22	0	8	231	26.2	6.43	65.92	8
RD Fnoch 1	PBC30183.1	Putative acyl-CoA-binding protein	High	Apis	Apis cerana cerana	RD	QE44040MS	FALSE	High	Master Protein	PBC30183.1	Putative acyl-CoA-binding protein [Apis cerana cerana]	0	FALSE	59.683	78	11	16	0	11	99	11.2	7.28	57.13	11
RD Fnoch 1	XP_026299731.1	laminin subunit alpha	High	Apis	Apis mellifera	RD	QE44040MS	FALSE	High	Master Protein	XP_026299731.1	laminin subunit alpha [Apis mellifera]	0	FALSE	57.538	6	16	19	5	16	3665	408.3	5.21	54.86	16
RD Fnoch 1	XP_006571829.1	laminin subunit beta-1 isoform X1	High	Apis	Apis mellifera	RD	QE44040MS	FALSE	High	Master Protein	XP_006571829.1	laminin subunit beta-1 isoform X1 [Apis mellifera]	0	FALSE	56.465	10	13	16	0	13	1801	201.1	5.34	43.76	13
RD Fnoch 1	XP_624838.1	uncharacterized protein LOC552461	High	Apis	Apis mellifera	RD	QE44040MS	FALSE	High	Master Protein	XP_624838.1	uncharacterized protein LOC552461 [Apis mellifera]	0	FALSE	54.546	30	5	16	4	5	131	14.5	6	62.12	5
RD Fnoch 1	XP_026296176.1	uncharacterized protein LOC724971 isoform X1	High	Apis	Apis mellifera	RD	QE44040MS	FALSE	High	Master Protein	XP_026296176.1	uncharacterized protein LOC724971 isoform X1 [Apis mellifera]	0	FALSE	51.424	8	14	14	0	14	2290	260.1	6.14	37.18	14
RD Fnoch 1	PBC33374.1	Neutral alpha-glucosidase AB	High	Apis	Apis cerana cerana	RD	QE44040MS	FALSE	High	Master Protein	PBC33374.1	Neutral alpha-glucosidase AB [Apis cerana cerana]	0	FALSE	51.102	10	6	9	0	6	955	110.2	6.33	41.21	6
RD Fnoch 1	XP_012138897.1	PREDICTED: chitinase-like protein EN03 isoform X1	High	Megachile	Megachile rotundata	RD	QE44040MS	FALSE	High	Master Protein	XP_012138897.1	PREDICTED: chitinase-like protein EN03 isoform X1 [Megachile rotundata]	0	FALSE	51.035	23	8	26	0	1	440	48.9	7.49	86.29	8
RD Fnoch 1	XP_016918733.1	protein obstructor-E isoform X1	High	Apis	Apis cerana	RD	QE44040MS	FALSE	High	Master Protein	XP_016918733.1	protein obstructor-E isoform X1 [Apis cerana]	0	FALSE	48.846	66	10	14	0	10	269	29.5	5.01	45.01	10
RD Fnoch 1	XP_026299738.1	laminin subunit gamma-1	High	Apis	Apis mellifera	RD	QE44040MS	FALSE	High	Master Protein	XP_026299738.1	laminin subunit gamma-1 [Apis mellifera]	0	FALSE	48.078	13	14	16	2	14	1621	180.6	5.29	39.5	14
RD Fnoch 1	PBC25650.1	Lysozyme	High	Apis	Apis cerana cerana	RD	QE44040MS	FALSE	High	Master Protein	PBC25650.1	Lysozyme [Apis cerana cerana]	0	FALSE	47.057	62	9	17	0	1	144	16.1	4.88	52.65	9
RD Fnoch 1	XP_392145.3	glucose dehydrogenase[FAD,quinone]	High	Apis	Apis mellifera]	RD	QE44040MS	FALSE	High	Master Protein	XP_392145.3	glucose dehydrogenase [FAD, quinone] [Apis mellifera]	0	FALSE	46.977	19	13	21	11	12	621	70	5.88	42.24	13
RD Fnoch 1	XP_393161.3	lysozyme	High	Apis	Apis mellifera	RD	QE44040MS	FALSE	High	Master Protein	XP_393161.3	lysozyme [Apis mellifera]	0	FALSE	46.644	58	9	20	1	1	153	17.1	4.88	52.77	9
RD Fnoch 1	XP_012176698.1	prosaposin	High	Bombus	Bombus terrestris	RD	QE44040MS	FALSE	High	Master Protein	XP_012176698.1	prosaposin [Bombus terrestris]	0	FALSE	45.609	5	7	24	0	7	931	104	5.29	60.55	7
RD Fnoch 1	XP_024224299.1	uncharacterized protein LOC100740590	High	Bombus	Bombus impatiens	RD	QE44040MS	FALSE	High	Master Protein	XP_024224299.1	uncharacterized protein LOC100740590 [Bombus impatiens]	0	FALSE	45.571	22	6	34	0	1	193	21.4	5.67	77.1	6
RD Fnoch 1	XP_006562242.2	papilin isoform X1	High	Apis	Apis mellifera	RD	QE44040MS	FALSE	High	Master Protein	XP_006562242.2	papilin isoform X1 [Apis mellifera]	0	FALSE	44.919	5	12	14	0	12	2877	315.5	4.73	33.25	12
RD Fnoch 1	NP_001165849.1	cuticular protein analogous to peritrophins 3-B precursor	High	Apis	Apis mellifera	RD	QE44040MS	FALSE	High	Master Protein	NP_001165849.1	cuticular protein analogous to peritrophins 3-B precursor [Apis mellifera]	0	FALSE	44.632	49	11	16	3	6	294	33.6	6.13	42.19	11
RD Fnoch 1	NP_001011627.1	phenoloxidase subunit A3	High	Apis	Apis mellifera	RD	QE44040MS	FALSE	High	Master Protein	NP_001011627.1	phenoloxidase subunit A3 [Apis mellifera]	0	FALSE	44.515	10	8	21	2	8	693	80	6.76	68.01	8
RD Fnoch 1	XP_034195996.1	peptidyl-prolyl cis-trans isomerase FKBP14 isoform X2	High	Osmia	Osmia lignaria	RD	QE44040MS	FALSE	High	Master Protein	XP_034195996.1	peptidyl-prolyl cis-trans isomerase FKBP14 isoform X2 [Osmia lignaria]	0	FALSE	42.356	33	10	22	0	3	306	34.1	4.93	51.49	10
RD Fnoch 1	Q06602.1	RecName: Full=Apidaecins type 73; Contains: RecName: Full=Apidaecin; Contains: RecName: Full=Apidaecin-1B; AltName: Full=Apidaecin IB; Contains: RecName: Full=Apidaecin-1A; AltName: Full=Apidaecin IA; Flags: Precursor	High			RD	QE44040MS	FALSE	High	Master Protein	Q06602.1	RecName: Full=Apidaecins type 73; Contains: RecName: Full=Apidaecin; Contains: RecName: Full=Apidaecin-1B; AltName: Full=Apidaecin IB; Contains: RecName: Full=Apidaecin-1A; AltName: Full=Apidaecin IA; Flags: Precursor	0	FALSE	41.944	62	3	19	1	1	283	32.7	10.99	48.16	3
RD Fnoch 1	AEM44813.1	secapin-2 precursor	High	Apis	Apis mellifera	RD	QE44040MS	FALSE	High	Master Protein	AEM44813.1	secapin-2 precursor [Apis mellifera]	0	FALSE	41.835	47	5	11	0	5	90	10	9.39	35.91	5
RD Fnoch 1	NP_001257748.1	cuticular protein 3 precursor	High	Apis	Apis mellifera	RD	QE44040MS	FALSE	High	Master Protein	NP_001257748.1	cuticular protein 3 precursor [Apis mellifera]	0	FALSE	36.491	36	12	13	5	12	317	34.3	5.69	36.28	12
RD Fnoch 1	XP_026295805.1	uncharacterized protein LOC552283	High	Apis	Apis mellifera	RD	QE44040MS	FALSE	High	Master Protein	XP_026295805.1	uncharacterized protein LOC552283 [Apis mellifera]	0	FALSE	35.809	15	8	9	0	8	430	49.9	8.18	29.9	8
RD Fnoch 1	XP_006560077.1	omega-conotoxin-like protein 1	High	Apis	Apis mellifera	RD	QE44040MS	FALSE	High	Master Protein	XP_006560077.1	omega-conotoxin-like protein 1 [Apis mellifera]	0	FALSE	34.79	50	4	14	3	4	74	8.3	8.4	37.85	4
RD Fnoch 1	AEM44814.1	secapin-3 precursor	High	Apis	Apis mellifera	RD	QE44040MS	FALSE	High	Master Protein	AEM44814.1	secapin-3 precursor [Apis mellifera]	0	FALSE	34.374	49	8	21	7	8	115	13.5	7.9	55.81	8
RD Fnoch 1	XP_016916307.1	apidaecins type 22	High	Apis	Apis cerana	RD	QE44040MS	FALSE	High	Master Protein	XP_016916307.1	apidaecins type 22 [Apis cerana]	0	FALSE	34.007	58	3	13	1	1	88	10	10.76	38.53	3
RD Fnoch 1	K1C9_HUMAN|	K1C9_HUMAN|	High			RD	QE44040MS	FALSE	High	Master Protein	K1C9_HUMAN|	K1C9_HUMAN|	0	TRUE	33.987	23	8	9	8	8	623	62.1	5.3	26.6	8
RD Fnoch 1	XP_625222.4	uncharacterized protein LOC552843	High	Apis	Apis mellifera	RD	QE44040MS	FALSE	High	Master Protein	XP_625222.4	uncharacterized protein LOC552843 [Apis mellifera]	0	FALSE	33.212	2	2	11	1	2	824	93.7	6.27	53.66	2
RD Fnoch 1	K2C1_HUMAN|	K2C1_HUMAN|	High			RD	QE44040MS	FALSE	High	Master Protein	K2C1_HUMAN|	K2C1_HUMAN|	0	TRUE	33.205	14	10	10	9	9	643	65.8	8.12	28.11	10
RD Fnoch 1	XP_012347450.1	ATPase H(+)-transporting accessory protein 2 isoform X1	High	Apis	Apis florea	RD	QE44040MS	FALSE	High	Master Protein	XP_012347450.1	ATPase H(+)-transporting accessory protein 2 isoform X1 [Apis florea]	0	FALSE	32.172	14	4	6	0	4	437	49.1	5.33	23.13	4
RD Fnoch 1	NP_001229473.1	peptidyl-prolyl cis-trans isomerase B precursor	High	Apis	Apis mellifera	RD	QE44040MS	FALSE	High	Master Protein	NP_001229473.1	peptidyl-prolyl cis-trans isomerase B precursor [Apis mellifera]	0	FALSE	31.69	19	3	5	0	3	206	22.6	8.35	28.98	3
RD Fnoch 1	XP_003250526.1	probable phospholipid hydroperoxide glutathione peroxidase	High	Apis	Apis mellifera	RD	QE44040MS	FALSE	High	Master Protein	XP_003250526.1	probable phospholipid hydroperoxide glutathione peroxidase [Apis mellifera]	0	FALSE	31.688	22	5	13	0	5	201	23.1	5.91	35.89	5
RD Fnoch 1	XP_003250675.2	uncharacterized protein LOC100577844 isoform X1	High	Apis	Apis mellifera	RD	QE44040MS	FALSE	High	Master Protein	XP_003250675.2	uncharacterized protein LOC100577844 isoform X1 [Apis mellifera]	0	FALSE	31.647	26	5	14	0	5	258	29.9	6.92	44.08	5
RD Fnoch 1	XP_624076.1	ferritin heavy polypeptide-like 17	High	Apis	Apis mellifera	RD	QE44040MS	FALSE	High	Master Protein	XP_624076.1	ferritin heavy polypeptide-like 17 [Apis mellifera]	0	FALSE	31.35	20	4	7	2	4	217	25.2	6.54	27.77	4
RD Fnoch 1	XP_016766933.1	protein artichoke	High	Apis	Apis mellifera	RD	QE44040MS	FALSE	High	Master Protein	XP_016766933.1	protein artichoke [Apis mellifera]	0	FALSE	29.739	9	7	9	0	7	671	75.7	6.55	25.05	7
RD Fnoch 1	XP_001599993.2	FK506-binding protein 2 isoform X2	High	Nasonia	Nasonia vitripennis	RD	QE44040MS	FALSE	High	Master Protein	XP_001599993.2	FK506-binding protein 2 isoform X2 [Nasonia vitripennis]	0	FALSE	29.081	24	5	8	0	1	217	24.1	4.92	19.36	5
RD Fnoch 1	XP_397488.4	uncharacterized protein LOC408280	High	Apis	Apis mellifera	RD	QE44040MS	FALSE	High	Master Protein	XP_397488.4	uncharacterized protein LOC408280 [Apis mellifera]	0	FALSE	28.822	16	4	7	2	2	573	61.6	6.18	31.13	4
RD Fnoch 1	XP_026298263.1	superoxide dismutase [Cu-Zn]-chloroplastic-like	High	Apis	Apis mellifera]	RD	QE44040MS	FALSE	High	Master Protein	XP_026298263.1	superoxide dismutase [Cu-Zn], chloroplastic-like [Apis mellifera]	0	FALSE	28.694	39	7	12	0	7	177	18.9	6.86	31.34	7
RD Fnoch 1	XP_393146.1	uncharacterized protein LOC409648	High	Apis	Apis mellifera	RD	QE44040MS	FALSE	High	Master Protein	XP_393146.1	uncharacterized protein LOC409648 [Apis mellifera]	0	FALSE	27.495	27	5	6	1	5	201	22.9	4.91	25.62	5
RD Fnoch 1	XP_392799.3	apolipoprotein D	High	Apis	Apis mellifera	RD	QE44040MS	FALSE	High	Master Protein	XP_392799.3	apolipoprotein D [Apis mellifera]	0	FALSE	27.33	22	5	11	2	2	270	30.3	7.23	38.3	5
RD Fnoch 1	XP_026296062.1	lysosomal alpha-mannosidase isoform X1	High	Apis	Apis mellifera	RD	QE44040MS	FALSE	High	Master Protein	XP_026296062.1	lysosomal alpha-mannosidase isoform X1 [Apis mellifera]	0	FALSE	27.316	11	9	11	0	9	999	116.2	6.55	28.4	9
RD Fnoch 1	XP_006613799.1	carboxypeptidase D isoform X1	High	Apis	Apis dorsata	RD	QE44040MS	FALSE	High	Master Protein	XP_006613799.1	carboxypeptidase D isoform X1 [Apis dorsata]	0	FALSE	25.696	3	4	6	0	4	1673	190.1	6.25	19.03	4
RD Fnoch 1	AAC61895.1	major royal jelly protein MRJP1	High	Apis	Apis mellifera	RD	QE44040MS	FALSE	High	Master Protein	AAC61895.1	major royal jelly protein MRJP1 [Apis mellifera]	0	FALSE	24.477	24	8	9	4	8	432	48.9	5.34	19.47	8
RD Fnoch 1	AAX33236.1	venom carbohydrate-rich protein precursor	High	Apis	Apis mellifera	RD	QE44040MS	FALSE	High	Master Protein	AAX33236.1	venom carbohydrate-rich protein precursor [Apis mellifera]	0	FALSE	23.924	21	6	10	0	6	223	24.8	4.67	31.5	6
RD Fnoch 1	XP_003251110.1	uncharacterized protein LOC100578085	High	Apis	Apis mellifera	RD	QE44040MS	FALSE	High	Master Protein	XP_003251110.1	uncharacterized protein LOC100578085 [Apis mellifera]	0	FALSE	23.229	20	7	8	1	7	285	32.2	5.31	21.34	7
RD Fnoch 1	XP_016766417.2	teneurin-m isoform X1	High	Apis	Apis mellifera	RD	QE44040MS	FALSE	High	Master Protein	XP_016766417.2	teneurin-m isoform X1 [Apis mellifera]	0	FALSE	23.037	2	3	4	0	3	3371	375.4	5.67	17.62	3
RD Fnoch 1	XP_006558732.1	transcriptional regulator ATRX homolog	High	Apis	Apis mellifera	RD	QE44040MS	FALSE	High	Master Protein	XP_006558732.1	transcriptional regulator ATRX homolog [Apis mellifera]	0	FALSE	22.833	16	4	6	2	4	287	33.4	9.14	16.7	4
RD Fnoch 1	XP_012346355.1	LOW QUALITY PROTEIN: uncharacterized protein LOC100865996, partial	High	Apis	Apis florea	RD	QE44040MS	FALSE	High	Master Protein	XP_012346355.1	LOW QUALITY PROTEIN: uncharacterized protein LOC100865996, partial [Apis florea]	0	FALSE	22.374	3	12	12	1	1	3853	442.3	6.76	19.69	12
RD Fnoch 1	ACH96377.1	apidaecin	High	Apis	Apis cerana cerana	RD	QE44040MS	FALSE	High	Master Protein	ACH96377.1	apidaecin [Apis cerana cerana]	0	FALSE	22.333	29	2	9	1	1	172	19.8	10.68	20.95	2
RD Fnoch 1	XP_006561863.1	beta-hexosaminidase subunit beta	High	Apis	Apis mellifera	RD	QE44040MS	FALSE	High	Master Protein	XP_006561863.1	beta-hexosaminidase subunit beta [Apis mellifera]	0	FALSE	22.22	13	5	8	2	5	565	64.2	7.21	22.27	5
RD Fnoch 1	XP_006608996.1	uncharacterized protein LOC102671924	High	Apis	Apis dorsata	RD	QE44040MS	FALSE	High	Master Protein	XP_006608996.1	uncharacterized protein LOC102671924 [Apis dorsata]	0	FALSE	21.863	45	9	13	0	9	154	17.2	5.01	28.23	9
RD Fnoch 1	XP_016916537.1	uncharacterized protein LOC108000609	High	Apis	Apis cerana	RD	QE44040MS	FALSE	High	Master Protein	XP_016916537.1	uncharacterized protein LOC108000609 [Apis cerana]	0	FALSE	21.375	5	4	4	0	4	963	107.5	6.61	16.35	4
RD Fnoch 1	PBC28325.1	Apolipoprotein D	High	Apis	Apis cerana cerana	RD	QE44040MS	FALSE	High	Master Protein	PBC28325.1	Apolipoprotein D [Apis cerana cerana]	0	FALSE	21.278	25	6	13	0	3	285	32.1	7.03	36.32	6
RD Fnoch 1	XP_006561909.1	A-agglutinin anchorage subunit isoform X1	High	Apis	Apis mellifera	RD	QE44040MS	FALSE	High	Master Protein	XP_006561909.1	A-agglutinin anchorage subunit isoform X1 [Apis mellifera]	0	FALSE	21.212	13	5	6	0	5	549	58.8	7.18	16.14	5
RD Fnoch 1	CAA51167.1	Apidaecin precursor	High	Apis	Apis mellifera	RD	QE44040MS	FALSE	High	Master Protein	CAA51167.1	Apidaecin precursor [Apis mellifera]	0	FALSE	20.363	66	3	10	3	3	168	19.4	11.28	30.01	3
RD Fnoch 1	KOX79966.1	Peritrophin-1, partial	High	Melipona	Melipona quadrifasciata	RD	QE44040MS	FALSE	High	Master Protein	KOX79966.1	Peritrophin-1, partial [Melipona quadrifasciata]	0	FALSE	20.352	31	6	8	1	1	280	32	5.9	17.65	6
RD Fnoch 1	XP_026296012.1	LOW QUALITY PROTEIN: nidogen-2	High	Apis	Apis mellifera	RD	QE44040MS	FALSE	High	Master Protein	XP_026296012.1	LOW QUALITY PROTEIN: nidogen-2 [Apis mellifera]	0	FALSE	20.267	6	7	8	2	7	1454	159.7	4.91	18.4	7
RD Fnoch 1	XP_026298283.1	leukocyte elastase inhibitor	High	Apis	Apis mellifera	RD	QE44040MS	FALSE	High	Master Protein	XP_026298283.1	leukocyte elastase inhibitor [Apis mellifera]	0	FALSE	20.096	5	2	4	2	2	640	73.1	9.33	18.15	2
RD Fnoch 1	XP_016769182.2	phenoloxidase-activating factor 2 isoform X1	High	Apis	Apis mellifera	RD	QE44040MS	FALSE	High	Master Protein	XP_016769182.2	phenoloxidase-activating factor 2 isoform X1 [Apis mellifera]	0	FALSE	19.832	15	4	7	1	4	417	45.8	5.71	19.72	4
RD Fnoch 1	XP_006619460.1	protein obstructor-E-like	High	Apis	Apis dorsata	RD	QE44040MS	FALSE	High	Master Protein	XP_006619460.1	protein obstructor-E-like [Apis dorsata]	0	FALSE	19.732	32	7	8	0	7	233	26.2	4.93	15.53	7
RD Fnoch 1	XP_001120347.3	uncharacterized protein LOC725273 isoform X1	High	Apis	Apis mellifera	RD	QE44040MS	FALSE	High	Master Protein	XP_001120347.3	uncharacterized protein LOC725273 isoform X1 [Apis mellifera]	0	FALSE	18.205	15	5	6	1	5	429	47.6	4.61	15.14	5
RD Fnoch 1	XP_006609071.1	uncharacterized protein LOC102681615 isoform X1	High	Apis	Apis dorsata	RD	QE44040MS	FALSE	High	Master Protein	XP_006609071.1	uncharacterized protein LOC102681615 isoform X1 [Apis dorsata]	0	FALSE	17.875	36	4	5	0	4	135	15.5	8.03	16.77	4
RD Fnoch 1	PBC34046.1	Multiple coagulation factor deficiency protein	High	Apis	Apis cerana cerana	RD	QE44040MS	FALSE	High	Master Protein	PBC34046.1	Multiple coagulation factor deficiency protein [Apis cerana cerana]	0	FALSE	17.681	17	3	4	0	3	214	24.6	6.06	12.03	3
RD Fnoch 1	XP_012343539.1	cuticle protein 38	High	Apis	Apis florea	RD	QE44040MS	FALSE	High	Master Protein	XP_012343539.1	cuticle protein 38 [Apis florea]	0	FALSE	17.644	42	2	4	2	2	108	10.6	9.16	15.07	2
RD Fnoch 1	XP_006562821.3	dipeptidase 1 isoform X1	High	Apis	Apis mellifera	RD	QE44040MS	FALSE	High	Master Protein	XP_006562821.3	dipeptidase 1 isoform X1 [Apis mellifera]	0	FALSE	17.624	15	5	5	0	5	457	51.6	6.65	18	5
RD Fnoch 1	XP_006610617.1	uncharacterized protein LOC102671521	High	Apis	Apis dorsata	RD	QE44040MS	FALSE	High	Master Protein	XP_006610617.1	uncharacterized protein LOC102671521 [Apis dorsata]	0	FALSE	17.021	6	2	4	0	2	307	34.2	8.97	12.64	2
RD Fnoch 1	XP_006611907.1	apidaecins type 22-like	High	Apis	Apis dorsata	RD	QE44040MS	FALSE	High	Master Protein	XP_006611907.1	apidaecins type 22-like [Apis dorsata]	0	FALSE	16.975	16	2	8	2	2	128	14.6	11.87	16.54	2
RD Fnoch 1	XP_031773242.1	pro-resilin	High	Apis	Apis florea	RD	QE44040MS	FALSE	High	Master Protein	XP_031773242.1	pro-resilin [Apis florea]	0	FALSE	16.795	13	5	6	0	1	646	68.9	9.33	17.52	5
RD Fnoch 1	PBC34716.1	Nucleobindin-2	High	Apis	Apis cerana cerana	RD	QE44040MS	FALSE	High	Master Protein	PBC34716.1	Nucleobindin-2 [Apis cerana cerana]	0	FALSE	16.788	9	4	4	0	4	559	66.2	5.69	13.39	4
RD Fnoch 1	PBC26115.1	hypothetical protein APICC_04803	High	Apis	Apis cerana cerana	RD	QE44040MS	FALSE	High	Master Protein	PBC26115.1	hypothetical protein APICC_04803 [Apis cerana cerana]	0	FALSE	16.547	21	5	5	0	5	383	41.4	6.93	16.68	5
RD Fnoch 1	XP_001121053.2	uncharacterized protein LOC107963970	High	Apis	Apis mellifera	RD	QE44040MS	FALSE	High	Master Protein	XP_001121053.2	uncharacterized protein LOC107963970 [Apis mellifera]	0	FALSE	16.433	22	6	11	5	6	223	25.6	9.51	21.12	6
RD Fnoch 1	AEY60498.1	FABP-like protein	High	Apis	Apis cerana	RD	QE44040MS	FALSE	High	Master Protein	AEY60498.1	FABP-like protein [Apis cerana]	0	FALSE	16.409	52	4	5	0	4	135	15.5	5.58	17.46	4
RD Fnoch 1	XP_026297690.1	uncharacterized protein LOC113218907	High	Apis	Apis mellifera	RD	QE44040MS	FALSE	High	Master Protein	XP_026297690.1	uncharacterized protein LOC113218907 [Apis mellifera]	0	FALSE	16.349	41	4	6	2	4	123	13.5	5.54	17.61	4
RD Fnoch 1	XP_006570455.2	glycine-rich cell wall structural protein 1 isoform X1	High	Apis	Apis mellifera	RD	QE44040MS	FALSE	High	Master Protein	XP_006570455.2	glycine-rich cell wall structural protein 1 isoform X1 [Apis mellifera]	0	FALSE	15.954	9	3	4	0	3	663	52.7	9.01	13	3
RD Fnoch 1	K1C10_HUMAN|	K1C10_HUMAN|	High			RD	QE44040MS	FALSE	High	Master Protein	K1C10_HUMAN|	K1C10_HUMAN|	0	TRUE	15.905	16	8	8	8	8	593	59.5	5.21	18.27	8
RD Fnoch 1	XP_016770809.1	cilia- and flagella-associated protein 251-like	High	Apis	Apis mellifera	RD	QE44040MS	FALSE	High	Master Protein	XP_016770809.1	cilia- and flagella-associated protein 251-like [Apis mellifera]	0	FALSE	15.608	13	4	6	2	4	372	41.9	7.24	15.51	4
RD Fnoch 1	KOX79717.1	hypothetical protein WN51_11327	High	Melipona	Melipona quadrifasciata	RD	QE44040MS	FALSE	High	Master Protein	KOX79717.1	hypothetical protein WN51_11327 [Melipona quadrifasciata]	0	FALSE	15.525	28	3	6	1	3	127	13.5	8.37	17.32	3
RD Fnoch 1	XP_026298204.1	basement membrane-specific heparan sulfate proteoglycan core protein isoform X32	High	Apis	Apis mellifera	RD	QE44040MS	FALSE	High	Master Protein	XP_026298204.1	basement membrane-specific heparan sulfate proteoglycan core protein isoform X32 [Apis mellifera]	0	FALSE	15.459	1	4	4	0	4	4164	461.1	5.06	10.06	4
RD Fnoch 1	XP_016768602.2	alpha-2-macroglobulin-like protein 1 isoform X2	High	Apis	Apis mellifera	RD	QE44040MS	FALSE	High	Master Protein	XP_016768602.2	alpha-2-macroglobulin-like protein 1 isoform X2 [Apis mellifera]	0	FALSE	15.374	3	4	5	0	1	1776	200.3	6.13	14.02	4
RD Fnoch 1	XP_003692319.1	flexible cuticle protein 12-like isoform X1	High	Apis	Apis florea	RD	QE44040MS	FALSE	High	Master Protein	XP_003692319.1	flexible cuticle protein 12-like isoform X1 [Apis florea]	0	FALSE	15.265	62	3	4	0	3	124	13.7	4.25	14.55	3
RD Fnoch 1	XP_006565503.2	alpha-2-macroglobulin-like protein 1 isoform X1	High	Apis	Apis mellifera	RD	QE44040MS	FALSE	High	Master Protein	XP_006565503.2	alpha-2-macroglobulin-like protein 1 isoform X1 [Apis mellifera]	0	FALSE	15.209	3	4	6	0	1	1777	200.3	6.13	13.69	4
RD Fnoch 1	XP_001120594.2	modular serine protease	High	Apis	Apis mellifera	RD	QE44040MS	FALSE	High	Master Protein	XP_001120594.2	modular serine protease [Apis mellifera]	0	FALSE	14.411	9	5	5	4	5	663	73.3	5.88	11.76	5
RD Fnoch 1	AET74051.1	ferritin heavy chain	High	Apis	Apis cerana cerana	RD	QE44040MS	FALSE	High	Master Protein	AET74051.1	ferritin heavy chain [Apis cerana cerana]	0	FALSE	14.332	7	1	4	0	1	224	25.5	6.3	16.83	1
RD Fnoch 1	KOC60743.1	Tubulin alpha-1 chain, partial	High	Habropoda	Habropoda laboriosa	RD	QE44040MS	FALSE	High	Master Protein	KOC60743.1	Tubulin alpha-1 chain, partial [Habropoda laboriosa]	0	FALSE	14.311	2	2	3	0	2	2137	239.9	5.3	11.06	2
RD Fnoch 1	XP_026296717.1	division abnormally delayed protein isoform X1	High	Apis	Apis mellifera	RD	QE44040MS	FALSE	High	Master Protein	XP_026296717.1	division abnormally delayed protein isoform X1 [Apis mellifera]	0	FALSE	14.236	9	4	5	0	4	639	69.8	5.62	10.84	4
RD Fnoch 1	XP_006561846.2	fibroin heavy chain isoform X1	High	Apis	Apis mellifera	RD	QE44040MS	FALSE	High	Master Protein	XP_006561846.2	fibroin heavy chain isoform X1 [Apis mellifera]	0	FALSE	14.111	3	2	2	0	2	1483	136.8	6.18	10.37	2
RD Fnoch 1	XP_006622554.1	uncharacterized protein LOC102681132	High	Apis	Apis dorsata	RD	QE44040MS	FALSE	High	Master Protein	XP_006622554.1	uncharacterized protein LOC102681132 [Apis dorsata]	0	FALSE	13.933	8	3	3	0	3	675	75.6	6.3	9.59	3
RD Fnoch 1	XP_031367254.1	DE-cadherin isoform X2	High	Apis	Apis dorsata	RD	QE44040MS	FALSE	High	Master Protein	XP_031367254.1	DE-cadherin isoform X2 [Apis dorsata]	0	FALSE	13.616	5	5	5	0	5	1492	167.1	4.84	13.48	5
RD Fnoch 1	XP_006558537.1	putative gamma-glutamylcyclotransferase CG2811 isoform X1	High	Apis	Apis mellifera	RD	QE44040MS	FALSE	High	Master Protein	XP_006558537.1	putative gamma-glutamylcyclotransferase CG2811 isoform X1 [Apis mellifera]	0	FALSE	13.593	21	3	3	0	3	229	26.5	7.96	11.18	3
RD Fnoch 1	XP_017796494.1	PREDICTED: uncharacterized protein LOC108577801	High	Habropoda	Habropoda laboriosa	RD	QE44040MS	FALSE	High	Master Protein	XP_017796494.1	PREDICTED: uncharacterized protein LOC108577801 [Habropoda laboriosa]	0	FALSE	13.569	22	3	10	2	3	194	21.3	6.01	35.26	3
RD Fnoch 1	XP_006565513.1	glucose dehydrogenase[FAD,quinone]	High	Apis	Apis mellifera]	RD	QE44040MS	FALSE	High	Master Protein	XP_006565513.1	glucose dehydrogenase [FAD, quinone] [Apis mellifera]	0	FALSE	13.191	7	3	4	3	3	639	70.5	6.14	12.02	3
RD Fnoch 1	XP_015516069.1	PREDICTED: chitinase-like protein Idgf4	High	Neodiprion	Neodiprion lecontei	RD	QE44040MS	FALSE	High	Master Protein	XP_015516069.1	PREDICTED: chitinase-like protein Idgf4 [Neodiprion lecontei]	0	FALSE	12.988	8	3	7	1	1	434	48.3	7.09	16.59	3
RD Fnoch 1	XP_006559822.1	polypeptide N-acetylgalactosaminyltransferase 5 isoform X1	High	Apis	Apis mellifera	RD	QE44040MS	FALSE	High	Master Protein	XP_006559822.1	polypeptide N-acetylgalactosaminyltransferase 5 isoform X1 [Apis mellifera]	0	FALSE	12.96	5	2	3	0	2	606	69.5	7.59	8.67	2
RD Fnoch 1	KAF7993708.1	hypothetical protein HCN44_010303	High	Aphidius	Aphidius gifuensis	RD	QE44040MS	FALSE	High	Master Protein	KAF7993708.1	hypothetical protein HCN44_010303 [Aphidius gifuensis]	0	FALSE	12.949	2	2	3	0	2	655	71.9	6.89	11.73	2
RD Fnoch 1	XP_001122227.1	protein D2	High	Apis	Apis mellifera	RD	QE44040MS	FALSE	High	Master Protein	XP_001122227.1	protein D2 [Apis mellifera]	0	FALSE	12.757	9	2	4	0	2	202	23.1	8.47	12.61	2
RD Fnoch 1	NP_001257754.1	cuticular protein 13 precursor	High	Apis	Apis mellifera	RD	QE44040MS	FALSE	High	Master Protein	NP_001257754.1	cuticular protein 13 precursor [Apis mellifera]	0	FALSE	12.739	56	2	2	1	2	103	11.1	4.7	10.12	2
RD Fnoch 1	XP_003694125.1	endoplasmin	High	Apis	Apis florea	RD	QE44040MS	FALSE	High	Master Protein	XP_003694125.1	endoplasmin [Apis florea]	0	FALSE	12.578	3	3	3	0	3	831	96	5.12	12.02	3
RD Fnoch 1	XP_026299161.1	uncharacterized protein LOC100578744	High	Apis	Apis mellifera	RD	QE44040MS	FALSE	High	Master Protein	XP_026299161.1	uncharacterized protein LOC100578744 [Apis mellifera]	0	FALSE	12.401	9	3	4	3	3	484	53.5	5.41	11.25	3
RD Fnoch 1	XP_001121483.3	uncharacterized protein LOC725661	High	Apis	Apis mellifera	RD	QE44040MS	FALSE	High	Master Protein	XP_001121483.3	uncharacterized protein LOC725661 [Apis mellifera]	0	FALSE	12.344	9	4	4	0	4	390	44.9	6.99	9.4	4
RD Fnoch 1	A0A132AIB6	Peptidylprolyl isomerase	High	Sarcoptes	Sarcoptes scabiei	RD	QE44040MS	FALSE	High	Master Protein	A0A132AIB6	Peptidylprolyl isomerase OS=Sarcoptes scabiei OX=52283 GN=QR98_0092130 PE=4 SV=1	0	FALSE	12.261	8	2	4	2	2	214	23.8	4.77	13.98	2
RD Fnoch 1	XP_026297169.1	uncharacterized protein PF11_0213	High	Apis	Apis mellifera	RD	QE44040MS	FALSE	High	Master Protein	XP_026297169.1	uncharacterized protein PF11_0213 [Apis mellifera]	0	FALSE	12.213	1	2	2	1	2	4658	535.2	5.64	8.65	2
RD Fnoch 1	PBC34689.1	GC-rich sequence DNA-binding factor	High	Apis	Apis cerana cerana	RD	QE44040MS	FALSE	High	Master Protein	PBC34689.1	GC-rich sequence DNA-binding factor [Apis cerana cerana]	0	FALSE	12.152	2	3	4	0	3	2164	249.2	6.92	9.91	3
RD Fnoch 1	XP_003251779.1	peritrophin-1	High	Apis	Apis mellifera	RD	QE44040MS	FALSE	High	Master Protein	XP_003251779.1	peritrophin-1 [Apis mellifera]	0	FALSE	11.754	41	2	2	2	2	96	10.3	4.59	7.9	2
RD Fnoch 1	AEY58082.1	hypothetical protein ACCB00594.2	High	Apis	Apis cerana	RD	QE44040MS	FALSE	High	Master Protein	AEY58082.1	hypothetical protein ACCB00594.2 [Apis cerana]	0	FALSE	11.697	23	3	3	1	1	171	18.6	6.32	9.69	3
RD Fnoch 1	XP_003250953.1	serine protease inhibitor 3	High	Apis	Apis mellifera	RD	QE44040MS	FALSE	High	Master Protein	XP_003250953.1	serine protease inhibitor 3 [Apis mellifera]	0	FALSE	11.529	64	2	4	2	2	78	8.7	4.2	14.25	2
RD Fnoch 1	XP_026298042.1	LOW QUALITY PROTEIN: uncharacterized protein LOC725838	High	Apis	Apis mellifera	RD	QE44040MS	FALSE	High	Master Protein	XP_026298042.1	LOW QUALITY PROTEIN: uncharacterized protein LOC725838 [Apis mellifera]	0	FALSE	11.438	6	3	3	0	3	791	85.4	8.69	9.52	3
RD Fnoch 1	XP_001121565.2	beta-galactosidase	High	Apis	Apis mellifera	RD	QE44040MS	FALSE	High	Master Protein	XP_001121565.2	beta-galactosidase [Apis mellifera]	0	FALSE	11.437	6	2	2	1	2	644	73	6.28	9.23	2
RD Fnoch 1	XP_026298461.1	furin-like protease 2 isoform X1	High	Apis	Apis mellifera	RD	QE44040MS	FALSE	High	Master Protein	XP_026298461.1	furin-like protease 2 isoform X1 [Apis mellifera]	0	FALSE	11.333	3	2	3	0	2	1346	147	6.48	9.4	2
RD Fnoch 1	OAD60007.1	Calsyntenin-1, partial	High	Eufriesea	Eufriesea mexicana	RD	QE44040MS	FALSE	High	Master Protein	OAD60007.1	Calsyntenin-1, partial [Eufriesea mexicana]	0	FALSE	10.958	5	2	2	0	2	1018	113.4	6.27	8.88	2
RD Fnoch 1	XP_012176148.2	heat shock 70 kDa protein cognate 3 isoform X3	High	Bombus	Bombus terrestris	RD	QE44040MS	FALSE	High	Master Protein	XP_012176148.2	heat shock 70 kDa protein cognate 3 isoform X3 [Bombus terrestris]	0	FALSE	10.894	5	4	4	0	4	964	106.4	6.2	9.48	4
RD Fnoch 1	XP_625272.1	uncharacterized protein LOC551993	High	Apis	Apis mellifera	RD	QE44040MS	FALSE	High	Master Protein	XP_625272.1	uncharacterized protein LOC551993 [Apis mellifera]	0	FALSE	10.88	9	3	3	1	3	374	44.2	7.61	9.29	3
RD Fnoch 1	XP_624822.4	collagen alpha-1(I) chain	High	Apis	Apis mellifera	RD	QE44040MS	FALSE	High	Master Protein	XP_624822.4	collagen alpha-1(I) chain [Apis mellifera]	0	FALSE	10.653	4	3	3	2	3	1071	110.4	7.62	10.79	3
RD Fnoch 1	XP_017796706.1	PREDICTED: transferrin	High	Habropoda	Habropoda laboriosa	RD	QE44040MS	FALSE	High	Master Protein	XP_017796706.1	PREDICTED: transferrin [Habropoda laboriosa]	0	FALSE	10.473	7	5	6	0	1	758	82.2	6.49	10.41	5
RD Fnoch 1	XP_026301049.1	short-chain dehydrogenase/reductase isoform X1	High	Apis	Apis mellifera	RD	QE44040MS	FALSE	High	Master Protein	XP_026301049.1	short-chain dehydrogenase/reductase isoform X1 [Apis mellifera]	0	FALSE	10.467	5	4	4	0	4	978	110.9	8.63	12.57	4
RD Fnoch 1	NP_001071287.1	chemosensory protein 6 precursor	High	Apis	Apis mellifera	RD	QE44040MS	FALSE	High	Master Protein	NP_001071287.1	chemosensory protein 6 precursor [Apis mellifera]	0	FALSE	10.445	18	3	4	0	3	125	14.6	8.69	9.79	3
RD Fnoch 1	NP_001164444.1	peroxiredoxin-like protein	High	Apis	Apis mellifera	RD	QE44040MS	FALSE	High	Master Protein	NP_001164444.1	peroxiredoxin-like protein [Apis mellifera]	0	FALSE	10.346	23	3	3	0	3	220	25.1	6.34	9.26	3
RD Fnoch 1	NP_001172073.1	60S acidic ribosomal protein P1	High	Apis	Apis mellifera	RD	QE44040MS	FALSE	High	Master Protein	NP_001172073.1	60S acidic ribosomal protein P1 [Apis mellifera]	0	FALSE	10.158	21	1	1	1	1	111	11.6	4.5	5.3	1
RD Fnoch 1	XP_003250085.1	chymotrypsin inhibitor	High	Apis	Apis mellifera	RD	QE44040MS	FALSE	High	Master Protein	XP_003250085.1	chymotrypsin inhibitor [Apis mellifera]	0	FALSE	10.097	57	2	6	2	2	82	9	4.82	15.59	2
RD Fnoch 1	PBC29714.1	BMP and activin membrane-bound inhibitor	High	Apis	Apis cerana cerana	RD	QE44040MS	FALSE	High	Master Protein	PBC29714.1	BMP and activin membrane-bound inhibitor [Apis cerana cerana]	0	FALSE	9.89	6	2	2	0	2	592	65.8	8.59	9.88	2
RD Fnoch 1	XP_006565268.1	uncharacterized protein LOC102654936	High	Apis	Apis mellifera	RD	QE44040MS	FALSE	High	Master Protein	XP_006565268.1	uncharacterized protein LOC102654936 [Apis mellifera]	0	FALSE	9.012	18	2	3	1	2	163	18.4	9.79	8.46	2
RD Fnoch 1	XP_006561977.1	uncharacterized protein LOC102653658	High	Apis	Apis mellifera	RD	QE44040MS	FALSE	High	Master Protein	XP_006561977.1	uncharacterized protein LOC102653658 [Apis mellifera]	0	FALSE	8.944	24	3	3	2	3	202	22.5	8.59	10.12	3
RD Fnoch 1	K22E_HUMAN|	K22E_HUMAN|	High			RD	QE44040MS	FALSE	High	Master Protein	K22E_HUMAN|	K22E_HUMAN|	0	TRUE	8.706	6	3	3	2	2	645	65.8	8	7.09	3
RD Fnoch 1	XP_012148156.1	PREDICTED: apolipophorins	High	Megachile	Megachile rotundata	RD	QE44040MS	FALSE	High	Master Protein	XP_012148156.1	PREDICTED: apolipophorins [Megachile rotundata]	0	FALSE	8.58	1	3	4	0	1	3378	374.6	8.27	8.81	3
RD Fnoch 1	XP_006559439.1	plexin domain-containing protein 2 isoform X1	High	Apis	Apis mellifera	RD	QE44040MS	FALSE	High	Master Protein	XP_006559439.1	plexin domain-containing protein 2 isoform X1 [Apis mellifera]	0	FALSE	8.517	6	2	2	0	2	638	72.8	6.15	6.94	2
RD Fnoch 1	XP_006558903.1	carboxypeptidase Q	High	Apis	Apis mellifera	RD	QE44040MS	FALSE	High	Master Protein	XP_006558903.1	carboxypeptidase Q [Apis mellifera]	0	FALSE	8.488	8	3	3	3	3	479	52.9	5.43	8.86	3
RD Fnoch 1	XP_026301318.1	probable ATP-dependent RNA helicase ddx42	High	Apis	Apis mellifera	RD	QE44040MS	FALSE	High	Master Protein	XP_026301318.1	probable ATP-dependent RNA helicase ddx42 [Apis mellifera]	0	FALSE	8.453	14	2	2	1	2	260	29.5	5.01	7.75	2
RD Fnoch 1	XP_020293038.1	microtubule-associated protein Jupiter isoform X1	High	Pseudomyrmex	Pseudomyrmex gracilis	RD	QE44040MS	FALSE	High	Master Protein	XP_020293038.1	microtubule-associated protein Jupiter isoform X1 [Pseudomyrmex gracilis]	0	FALSE	8.419	14	2	2	0	2	259	26.9	10.04	6.74	2
RD Fnoch 1	XP_392097.5	collagen alpha-1(IV) chain	High	Apis	Apis mellifera	RD	QE44040MS	FALSE	High	Master Protein	XP_392097.5	collagen alpha-1(IV) chain [Apis mellifera]	0	FALSE	8.415	3	3	3	0	3	1929	190.8	7.09	7.81	3
RD Fnoch 1	PBC25754.1	Hcp beta-lactamase protein	High	Apis	Apis cerana cerana	RD	QE44040MS	FALSE	High	Master Protein	PBC25754.1	Hcp beta-lactamase protein [Apis cerana cerana]	0	FALSE	8.336	8	2	2	0	2	413	46.4	6.7	6.99	2
RD Fnoch 1	XP_001120140.3	NPC intracellular cholesterol transporter 2 homolog a	High	Apis	Apis mellifera	RD	QE44040MS	FALSE	High	Master Protein	XP_001120140.3	NPC intracellular cholesterol transporter 2 homolog a [Apis mellifera]	0	FALSE	8.292	17	3	10	0	3	154	16.8	6.51	17.15	3
RD Fnoch 1	KAG5309891.1	MTPN protein, partial	High	Acromyrmex	Acromyrmex insinuator	RD	QE44040MS	FALSE	High	Master Protein	KAG5309891.1	MTPN protein, partial [Acromyrmex insinuator]	0	FALSE	7.984	16	2	3	0	2	153	17	6.4	7.95	2
RD Fnoch 1	XP_026674351.1	neuroglian isoform X1	High	Ceratina	Ceratina calcarata	RD	QE44040MS	FALSE	High	Master Protein	XP_026674351.1	neuroglian isoform X1 [Ceratina calcarata]	0	FALSE	7.956	3	2	2	0	2	1283	143.3	5.95	7.96	2
RD Fnoch 1	XP_001122824.1	major royal jelly protein 1	High	Apis	Apis mellifera	RD	QE44040MS	FALSE	High	Master Protein	XP_001122824.1	major royal jelly protein 1 [Apis mellifera]	0	FALSE	7.737	8	3	3	2	3	409	46.3	6.14	4.82	3
RD Fnoch 1	XP_003694481.1	LOW QUALITY PROTEIN: integrin alpha-PS2	High	Apis	Apis florea	RD	QE44040MS	FALSE	High	Master Protein	XP_003694481.1	LOW QUALITY PROTEIN: integrin alpha-PS2 [Apis florea]	0	FALSE	7.72	1	1	1	0	1	1662	187	5.72	5.11	1
RD Fnoch 1	XP_006571730.2	uncharacterized protein LOC724993	High	Apis	Apis mellifera	RD	QE44040MS	FALSE	High	Master Protein	XP_006571730.2	uncharacterized protein LOC724993 [Apis mellifera]	0	FALSE	7.543	12	3	3	2	3	315	35.3	5.62	5.31	3
RD Fnoch 1	AHY24754.1	vitellogenin, partial	High	Apis	Apis mellifera mellifera	RD	QE44040MS	FALSE	High	Master Protein	AHY24754.1	vitellogenin, partial [Apis mellifera mellifera]	0	FALSE	7.463	14	1	1	0	1	227	25.4	6.07	5.28	1
RD Fnoch 1	AEY61197.1	Cytochrome c	High	Apis	Apis cerana	RD	QE44040MS	FALSE	High	Master Protein	AEY61197.1	Cytochrome c [Apis cerana]	0	FALSE	7.418	22	2	2	0	2	108	11.9	9.47	2.89	2
RD Fnoch 1	XP_006559915.2	vacuolar protein sorting-associated protein 27	High	Apis	Apis mellifera	RD	QE44040MS	FALSE	High	Master Protein	XP_006559915.2	vacuolar protein sorting-associated protein 27 [Apis mellifera]	0	FALSE	7.385	11	2	2	1	2	296	32.3	4.78	6.17	2
RD Fnoch 1	PBC31061.1	Cubilin	High	Apis	Apis cerana cerana	RD	QE44040MS	FALSE	High	Master Protein	PBC31061.1	Cubilin [Apis cerana cerana]	0	FALSE	7.376	9	3	3	0	3	468	51.6	8.69	7.37	3
RD Fnoch 1	XP_026298821.1	uncharacterized protein LOC107964964	High	Apis	Apis mellifera	RD	QE44040MS	FALSE	High	Master Protein	XP_026298821.1	uncharacterized protein LOC107964964 [Apis mellifera]	0	FALSE	7.354	16	3	3	1	3	232	26.4	8.54	6.43	3
RD Fnoch 1	XP_031369082.1	nucleolar protein dao-5-like	High	Apis	Apis dorsata	RD	QE44040MS	FALSE	High	Master Protein	XP_031369082.1	nucleolar protein dao-5-like [Apis dorsata]	0	FALSE	7.157	8	3	3	1	1	599	64.3	6.24	8.16	3
RD Fnoch 1	PBC33166.1	Tubulin beta-4 chain	High	Apis	Apis cerana cerana	RD	QE44040MS	FALSE	High	Master Protein	PBC33166.1	Tubulin beta-4 chain [Apis cerana cerana]	0	FALSE	7.063	1	1	1	0	1	1797	197.7	6.05	4.45	1
RD Fnoch 1	ACH90414.1	abaecin	High	Apis	Apis cerana cerana	RD	QE44040MS	FALSE	High	Master Protein	ACH90414.1	abaecin [Apis cerana cerana]	0	FALSE	6.965	42	2	3	0	2	53	5.9	10.17	8.4	2
RD Fnoch 1	XP_001120999.2	chymotrypsin inhibitor	High	Apis	Apis mellifera	RD	QE44040MS	FALSE	High	Master Protein	XP_001120999.2	chymotrypsin inhibitor [Apis mellifera]	0	FALSE	6.896	41	2	3	1	2	90	10.1	5.91	3.8	2
RD Fnoch 1	XP_026296145.1	extensin	High	Apis	Apis mellifera	RD	QE44040MS	FALSE	High	Master Protein	XP_026296145.1	extensin [Apis mellifera]	0	FALSE	6.795	7	1	1	1	1	311	34	6.73	5.19	1
RD Fnoch 1	PBC26077.1	hypothetical protein APICC_08722	High	Apis	Apis cerana cerana	RD	QE44040MS	FALSE	High	Master Protein	PBC26077.1	hypothetical protein APICC_08722 [Apis cerana cerana]	0	FALSE	6.745	9	3	3	0	3	489	54.7	4.7	6.53	3
RD Fnoch 1	PBC31052.1	Endocuticle structural glycoprotein SgAbd-2	High	Apis	Apis cerana cerana	RD	QE44040MS	FALSE	High	Master Protein	PBC31052.1	Endocuticle structural glycoprotein SgAbd-2 [Apis cerana cerana]	0	FALSE	6.629	6	1	2	0	1	265	28.1	4.3	6.89	1
RD Fnoch 1	PBC34294.1	Spondin-1	High	Apis	Apis cerana cerana	RD	QE44040MS	FALSE	High	Master Protein	PBC34294.1	Spondin-1 [Apis cerana cerana]	0	FALSE	6.593	4	2	2	0	2	781	86.7	6.9	6.01	2
RD Fnoch 1	XP_394210.5	glucose dehydrogenase[FAD,quinone]	High	Apis	Apis mellifera]	RD	QE44040MS	FALSE	High	Master Protein	XP_394210.5	glucose dehydrogenase [FAD, quinone] [Apis mellifera]	0	FALSE	6.528	4	1	1	1	1	622	69.4	6.96	5.42	1
RD Fnoch 1	PBC34156.1	hypothetical protein APICC_05621	High	Apis	Apis cerana cerana	RD	QE44040MS	FALSE	High	Master Protein	PBC34156.1	hypothetical protein APICC_05621 [Apis cerana cerana]	0	FALSE	6.461	20	1	1	0	1	119	13.3	10.11	7.3	1
RD Fnoch 1	XP_031839991.1	uncharacterized protein LOC116430250	High	Nomia	Nomia melanderi	RD	QE44040MS	FALSE	High	Master Protein	XP_031839991.1	uncharacterized protein LOC116430250 [Nomia melanderi]	0	FALSE	6.391	18	3	12	1	1	194	21.1	5.22	14.22	3
RD Fnoch 1	A0A2A3ENQ6	Uncharacterized protein	High	Apis	Apis cerana cerana	RD	QE44040MS	FALSE	High	Master Protein	A0A2A3ENQ6	Uncharacterized protein OS=Apis cerana cerana OX=94128 GN=APICC_03972 PE=4 SV=1	0	FALSE	6.278	4	1	1	0	1	466	52.3	5.45	6.81	1
RD Fnoch 1	PBC33124.1	APD-3 protein	High	Apis	Apis cerana cerana	RD	QE44040MS	FALSE	High	Master Protein	PBC33124.1	APD-3 protein [Apis cerana cerana]	0	FALSE	6.095	7	1	1	0	1	286	25.4	6.35	4.28	1
RD Fnoch 1	XP_006568300.1	protein mesh isoform X1	High	Apis	Apis mellifera	RD	QE44040MS	FALSE	High	Master Protein	XP_006568300.1	protein mesh isoform X1 [Apis mellifera]	0	FALSE	5.898	1	1	1	0	1	1334	153.6	5.86	5.4	1
RD Fnoch 1	XP_012137277.1	PREDICTED: cuticle protein CP14.6-like isoform X1	High	Megachile	Megachile rotundata	RD	QE44040MS	FALSE	High	Master Protein	XP_012137277.1	PREDICTED: cuticle protein CP14.6-like isoform X1 [Megachile rotundata]	0	FALSE	5.882	13	2	2	0	2	183	19.4	4.55	7.75	2
RD Fnoch 1	XP_625258.1	uncharacterized protein LOC551596	High	Apis	Apis mellifera	RD	QE44040MS	FALSE	High	Master Protein	XP_625258.1	uncharacterized protein LOC551596 [Apis mellifera]	0	FALSE	5.847	16	1	1	1	1	123	13.3	4.45	3.96	1
RD Fnoch 1	XP_624597.2	uncharacterized protein LOC552217 isoform X1	High	Apis	Apis mellifera	RD	QE44040MS	FALSE	High	Master Protein	XP_624597.2	uncharacterized protein LOC552217 isoform X1 [Apis mellifera]	0	FALSE	5.767	11	2	2	0	2	403	44.5	9.03	5.83	2
RD Fnoch 1	PBC34719.1	Peroxidase	High	Apis	Apis cerana cerana	RD	QE44040MS	FALSE	High	Master Protein	PBC34719.1	Peroxidase [Apis cerana cerana]	0	FALSE	5.671	2	1	1	0	1	722	83.1	6.74	3.33	1
RD Fnoch 1	XP_015438800.1	PREDICTED: hexamerin-like	High	Dufourea	Dufourea novaeangliae	RD	QE44040MS	FALSE	High	Master Protein	XP_015438800.1	PREDICTED: hexamerin-like [Dufourea novaeangliae]	0	FALSE	5.661	2	2	8	0	1	1018	113.3	6.7	18.31	2
RD Fnoch 1	XP_012342652.1	AF4/FMR2 family member 4	High	Apis	Apis florea	RD	QE44040MS	FALSE	High	Master Protein	XP_012342652.1	AF4/FMR2 family member 4 [Apis florea]	0	FALSE	5.649	5	1	2	0	1	216	23.2	6.62	6.71	1
RD Fnoch 1	XP_016913105.1	tolloid-like protein 1 isoform X1	High	Apis	Apis cerana	RD	QE44040MS	FALSE	High	Master Protein	XP_016913105.1	tolloid-like protein 1 isoform X1 [Apis cerana]	0	FALSE	5.612	3	3	3	0	3	1227	139	6.38	4.85	3
RD Fnoch 1	XP_015118256.2	uncharacterized protein LOC107041945	High	Diachasma	Diachasma alloeum	RD	QE44040MS	FALSE	High	Master Protein	XP_015118256.2	uncharacterized protein LOC107041945 [Diachasma alloeum]	0	FALSE	5.513	0	2	2	0	2	2570	287.2	9.1	4.96	2
RD Fnoch 1	PBC32182.1	Lachesin	High	Apis	Apis cerana cerana	RD	QE44040MS	FALSE	High	Master Protein	PBC32182.1	Lachesin [Apis cerana cerana]	0	FALSE	5.459	5	1	1	0	1	472	53.2	7.34	4.77	1
RD Fnoch 1	XP_006565554.1	uncharacterized protein LOC724749 isoform X1	High	Apis	Apis mellifera	RD	QE44040MS	FALSE	High	Master Protein	XP_006565554.1	uncharacterized protein LOC724749 isoform X1 [Apis mellifera]	0	FALSE	5.436	2	2	2	0	2	1311	143.2	8.98	1.9	2
RD Fnoch 1	XP_006614443.1	lysosomal Pro-X carboxypeptidase	High	Apis	Apis dorsata	RD	QE44040MS	FALSE	High	Master Protein	XP_006614443.1	lysosomal Pro-X carboxypeptidase [Apis dorsata]	0	FALSE	5.431	3	1	1	0	1	492	56.5	7.47	4.54	1
RD Fnoch 1	PBC33329.1	hypothetical protein APICC_08650	High	Apis	Apis cerana cerana	RD	QE44040MS	FALSE	High	Master Protein	PBC33329.1	hypothetical protein APICC_08650 [Apis cerana cerana]	0	FALSE	5.374	3	1	1	0	1	532	59.4	6.24	3.76	1
RD Fnoch 1	KZC04538.1	Heat shock 70 kDa protein cognate 4, partial	High	Dufourea	Dufourea novaeangliae	RD	QE44040MS	FALSE	High	Master Protein	KZC04538.1	Heat shock 70 kDa protein cognate 4, partial [Dufourea novaeangliae]	0	FALSE	5.307	4	3	3	0	3	668	73.2	5.95	6.31	3
RD Fnoch 1	PBC25244.1	Lysosomal alpha-glucosidase	High	Apis	Apis cerana cerana	RD	QE44040MS	FALSE	High	Master Protein	PBC25244.1	Lysosomal alpha-glucosidase [Apis cerana cerana]	0	FALSE	5.166	1	1	1	0	1	1226	139.6	7.31	3.07	1
RD Fnoch 1	XP_006559151.1	sialomucin core protein 24	High	Apis	Apis mellifera	RD	QE44040MS	FALSE	High	Master Protein	XP_006559151.1	sialomucin core protein 24 [Apis mellifera]	0	FALSE	5.137	14	1	1	1	1	197	21.2	7.28	5.49	1
RD Fnoch 1	XP_006568996.1	class E basic helix-loop-helix protein 22	High	Apis	Apis mellifera	RD	QE44040MS	FALSE	High	Master Protein	XP_006568996.1	class E basic helix-loop-helix protein 22 [Apis mellifera]	0	FALSE	5.034	6	2	2	0	2	357	36.8	7.25	5.63	2
RD Fnoch 1	KYN00054.1	Synaptic vesicle membrane protein	High	Cyphomyrmex	Cyphomyrmex costatus	RD	QE44040MS	FALSE	High	Master Protein	KYN00054.1	Synaptic vesicle membrane protein [Cyphomyrmex costatus]	0	FALSE	5.006	3	1	2	0	1	556	60.4	6.55	5.16	1
RD Fnoch 1	TGZ51760.1	hypothetical protein DBV15_04948, partial	High	Temnothorax	Temnothorax longispinosus	RD	QE44040MS	FALSE	High	Master Protein	TGZ51760.1	hypothetical protein DBV15_04948, partial [Temnothorax longispinosus]	0	FALSE	4.944	1	2	2	0	2	2208	250.2	7.23	4.76	2
RD Fnoch 1	XP_006562425.1	serine protease inhibitor 88Ea isoform X1	High	Apis	Apis mellifera	RD	QE44040MS	FALSE	High	Master Protein	XP_006562425.1	serine protease inhibitor 88Ea isoform X1 [Apis mellifera]	0	FALSE	4.92	6	2	2	0	2	451	50.7	7.96	4.94	2
RD Fnoch 1	AAV90960.1	major royal jelly protein 3	High	Apis	Apis cerana	RD	QE44040MS	FALSE	High	Master Protein	AAV90960.1	major royal jelly protein 3 [Apis cerana]	0	FALSE	4.827	2	1	1	0	1	608	69.2	8.4	3.55	1
RD Fnoch 1	KYN31271.1	Beta-amyloid-like protein	High	Trachymyrmex	Trachymyrmex septentrionalis	RD	QE44040MS	FALSE	High	Master Protein	KYN31271.1	Beta-amyloid-like protein [Trachymyrmex septentrionalis]	0	FALSE	4.773	2	1	1	0	1	955	108.9	6.28	4.28	1
RD Fnoch 1	KOX70322.1	Protein shifted	High	Melipona	Melipona quadrifasciata	RD	QE44040MS	FALSE	High	Master Protein	KOX70322.1	Protein shifted [Melipona quadrifasciata]	0	FALSE	4.753	4	1	1	0	1	451	49.9	8.91	3.09	1
RD Fnoch 1	XP_026296673.1	uncharacterized protein LOC726286	High	Apis	Apis mellifera	RD	QE44040MS	FALSE	High	Master Protein	XP_026296673.1	uncharacterized protein LOC726286 [Apis mellifera]	0	FALSE	4.697	6	3	3	1	3	808	90.4	7.02	8.37	3
RD Fnoch 1	AYD37993.1	hsp90	High	Trichogramma	Trichogramma chilonis	RD	QE44040MS	FALSE	High	Master Protein	AYD37993.1	hsp90 [Trichogramma chilonis]	0	FALSE	4.674	2	1	1	0	1	726	83.4	4.96	3.58	1
RD Fnoch 1	XP_016767264.2	mannosyl-oligosaccharide 1,2-alpha-mannosidase IA isoform X6	High	Apis	Apis mellifera	RD	QE44040MS	FALSE	High	Master Protein	XP_016767264.2	mannosyl-oligosaccharide 1,2-alpha-mannosidase IA isoform X6 [Apis mellifera]	0	FALSE	4.672	7	2	2	1	2	573	64.9	6.46	5.94	2
RD Fnoch 1	XP_028524929.1	enolase	High	Apis	Apis cerana	RD	QE44040MS	FALSE	High	Master Protein	XP_028524929.1	enolase [Apis cerana]	0	FALSE	4.642	4	1	1	0	1	462	50.4	8.29	4.16	1
RD Fnoch 1	XP_028522745.1	titin-like isoform X1	High	Apis	Apis cerana	RD	QE44040MS	FALSE	High	Master Protein	XP_028522745.1	titin-like isoform X1 [Apis cerana]	0	FALSE	4.562	0	1	1	0	1	3399	370.3	4.17	2.09	1
RD Fnoch 1	XP_031846296.1	ataxin-2 homolog	High	Nomia	Nomia melanderi	RD	QE44040MS	FALSE	High	Master Protein	XP_031846296.1	ataxin-2 homolog [Nomia melanderi]	0	FALSE	4.56	2	1	1	0	1	743	84.4	5.05	3.41	1
RD Fnoch 1	XP_011054554.1	PREDICTED: hexamerin-like	High	Acromyrmex	Acromyrmex echinatior	RD	QE44040MS	FALSE	High	Master Protein	XP_011054554.1	PREDICTED: hexamerin-like [Acromyrmex echinatior]	0	FALSE	4.495	4	2	9	0	1	954	107.8	6.68	20.8	2
RD Fnoch 1	XP_029664639.1	zinc finger protein 568-like isoform X2	High	Formica	Formica exsecta	RD	QE44040MS	FALSE	High	Master Protein	XP_029664639.1	zinc finger protein 568-like isoform X2 [Formica exsecta]	0	FALSE	4.471	2	1	1	0	1	1068	123.8	8.43	2.45	1
RD Fnoch 1	XP_029035718.1	uncharacterized protein LOC114872571	High	Osmia	Osmia bicornis bicornis	RD	QE44040MS	FALSE	High	Master Protein	XP_029035718.1	uncharacterized protein LOC114872571 [Osmia bicornis bicornis]	0	FALSE	4.435	21	3	4	1	1	126	14.5	5.29	4.12	3
RD Fnoch 1	XP_001120220.1	NPC intracellular cholesterol transporter 2	High	Apis	Apis mellifera	RD	QE44040MS	FALSE	High	Master Protein	XP_001120220.1	NPC intracellular cholesterol transporter 2 [Apis mellifera]	0	FALSE	4.431	22	2	2	2	2	148	16.1	7.62	5.76	2
RD Fnoch 1	XP_016770620.1	protein eiger isoform X1	High	Apis	Apis mellifera	RD	QE44040MS	FALSE	High	Master Protein	XP_016770620.1	protein eiger isoform X1 [Apis mellifera]	0	FALSE	4.362	3	1	1	0	1	546	62.9	6.29	3.24	1
RD Fnoch 1	XP_006560864.1	plectin	High	Apis	Apis mellifera	RD	QE44040MS	FALSE	High	Master Protein	XP_006560864.1	plectin [Apis mellifera]	0	FALSE	4.273	3	1	1	1	1	578	62.1	7.21	2.92	1
RD Fnoch 1	XP_018347679.1	PREDICTED: thioredoxin-2-like	High	Trachymyrmex	Trachymyrmex septentrionalis	RD	QE44040MS	FALSE	High	Master Protein	XP_018347679.1	PREDICTED: thioredoxin-2-like [Trachymyrmex septentrionalis]	0	FALSE	4.253	13	1	1	0	1	110	12.4	4.77	3.37	1
RD Fnoch 1	XP_020283738.1	endocuticle structural glycoprotein SgAbd-1-like	High	Pseudomyrmex	Pseudomyrmex gracilis	RD	QE44040MS	FALSE	High	Master Protein	XP_020283738.1	endocuticle structural glycoprotein SgAbd-1-like [Pseudomyrmex gracilis]	0	FALSE	4.249	15	1	1	1	1	143	15.3	4.5	4.21	1
RD Fnoch 1	NP_001157188.1	peptidoglycan-recognition protein S2 precursor	High	Apis	Apis mellifera	RD	QE44040MS	FALSE	High	Master Protein	NP_001157188.1	peptidoglycan-recognition protein S2 precursor [Apis mellifera]	0	FALSE	4.236	7	1	1	0	1	194	21.5	8.66	3.09	1
RD Fnoch 1	PBC26841.1	hypothetical protein APICC_08410	High	Apis	Apis cerana cerana	RD	QE44040MS	FALSE	High	Master Protein	PBC26841.1	hypothetical protein APICC_08410 [Apis cerana cerana]	0	FALSE	4.229	15	2	3	0	2	146	16	8.09	2.12	2
RD Fnoch 1	KOX80480.1	Endoplasmic reticulum resident protein 44	High	Melipona	Melipona quadrifasciata	RD	QE44040MS	FALSE	High	Master Protein	KOX80480.1	Endoplasmic reticulum resident protein 44 [Melipona quadrifasciata]	0	FALSE	4.04	2	2	2	0	2	487	55.7	7.25	2.31	2
RD Fnoch 1	XP_031364853.1	uncharacterized protein LOC102681549 isoform X1	High	Apis	Apis dorsata	RD	QE44040MS	FALSE	High	Master Protein	XP_031364853.1	uncharacterized protein LOC102681549 isoform X1 [Apis dorsata]	0	FALSE	3.93	1	1	1	0	1	1141	127.9	7.46	3.85	1
RD Fnoch 1	XP_006622576.1	catalase	High	Apis	Apis dorsata	RD	QE44040MS	FALSE	High	Master Protein	XP_006622576.1	catalase [Apis dorsata]	0	FALSE	3.893	3	1	1	0	1	597	67.5	8.65	3.06	1
RD Fnoch 1	XP_029670286.1	uncharacterized protein LOC115239738	High	Formica	Formica exsecta	RD	QE44040MS	FALSE	High	Master Protein	XP_029670286.1	uncharacterized protein LOC115239738 [Formica exsecta]	0	FALSE	3.815	2	2	2	1	1	1386	161.4	7.14	2.22	2
RD Fnoch 1	PBC33175.1	hypothetical protein APICC_08178	High	Apis	Apis cerana cerana	RD	QE44040MS	FALSE	High	Master Protein	PBC33175.1	hypothetical protein APICC_08178 [Apis cerana cerana]	0	FALSE	3.815	7	2	4	2	2	130	14.2	5.1	6.48	2
RD Fnoch 1	XP_026299363.1	trichohyalin isoform X1	High	Apis	Apis mellifera	RD	QE44040MS	FALSE	High	Master Protein	XP_026299363.1	trichohyalin isoform X1 [Apis mellifera]	0	FALSE	3.808	2	1	1	0	1	851	99.8	8.15	3.94	1
RD Fnoch 1	XP_003251343.2	uncharacterized protein LOC100577513 isoform X1	High	Apis	Apis mellifera	RD	QE44040MS	FALSE	High	Master Protein	XP_003251343.2	uncharacterized protein LOC100577513 isoform X1 [Apis mellifera]	0	FALSE	3.728	3	1	1	0	1	478	53	5.21	2.32	1
RD Fnoch 1	KYN22832.1	Heat shock protein beta-1	High	Trachymyrmex	Trachymyrmex cornetzi	RD	QE44040MS	FALSE	High	Master Protein	KYN22832.1	Heat shock protein beta-1 [Trachymyrmex cornetzi]	0	FALSE	3.712	4	1	1	0	1	336	38.2	9.13	2.45	1
RD Fnoch 1	XP_020277900.1	chitinase-like protein EN03 isoform X1	High	Pseudomyrmex	Pseudomyrmex gracilis	RD	QE44040MS	FALSE	High	Master Protein	XP_020277900.1	chitinase-like protein EN03 isoform X1 [Pseudomyrmex gracilis]	0	FALSE	3.616	11	3	4	0	1	447	49.3	6.8	9.05	3
RD Fnoch 1	XP_006610503.1	matrix metalloproteinase-24-like	High	Apis	Apis dorsata	RD	QE44040MS	FALSE	High	Master Protein	XP_006610503.1	matrix metalloproteinase-24-like [Apis dorsata]	0	FALSE	3.56	22	2	2	0	2	117	13.4	9.48	4.27	2
RD Fnoch 1	KAF3421934.1	hypothetical protein E2986_10912	High	Frieseomelitta	Frieseomelitta varia	RD	QE44040MS	FALSE	High	Master Protein	KAF3421934.1	hypothetical protein E2986_10912 [Frieseomelitta varia]	0	FALSE	3.548	2	1	1	0	1	1129	127.7	5.07	3.11	1
RD Fnoch 1	PBC25526.1	Protein suppressor of white apricot	High	Apis	Apis cerana cerana	RD	QE44040MS	FALSE	High	Master Protein	PBC25526.1	Protein suppressor of white apricot [Apis cerana cerana]	0	FALSE	3.493	2	1	1	0	1	1079	120.5	7.05	2.58	1
RD Fnoch 1	XP_026297324.1	uncharacterized protein LOC726722	High	Apis	Apis mellifera	RD	QE44040MS	FALSE	High	Master Protein	XP_026297324.1	uncharacterized protein LOC726722 [Apis mellifera]	0	FALSE	3.424	4	2	2	2	2	628	71.5	9.03	1.96	2
RD Fnoch 1	PBC31469.1	Gamma-glutamyltranspeptidase	High	Apis	Apis cerana cerana	RD	QE44040MS	FALSE	High	Master Protein	PBC31469.1	Gamma-glutamyltranspeptidase [Apis cerana cerana]	0	FALSE	3.342	2	1	1	0	1	727	81.2	9.29	2.89	1
RD Fnoch 1	PBC33644.1	Chymotrypsin inhibitor	High	Apis	Apis cerana cerana	RD	QE44040MS	FALSE	High	Master Protein	PBC33644.1	Chymotrypsin inhibitor [Apis cerana cerana]	0	FALSE	3.246	13	1	2	0	1	100	10.7	5.4	2.18	1
RD Fnoch 1	PBC26848.1	SLIT and NTRK protein	High	Apis	Apis cerana cerana	RD	QE44040MS	FALSE	High	Master Protein	PBC26848.1	SLIT and NTRK protein [Apis cerana cerana]	0	FALSE	3.222	2	1	1	0	1	672	73.6	4.63	2.81	1
RD Fnoch 1	PBC26164.1	Protein unzipped	High	Apis	Apis cerana cerana	RD	QE44040MS	FALSE	High	Master Protein	PBC26164.1	Protein unzipped [Apis cerana cerana]	0	FALSE	3.198	4	1	1	0	1	498	56.4	7.84	2.64	1
RD Fnoch 1	XP_006569762.1	eukaryotic translation initiation factor 4E-binding protein 1	High	Apis	Apis mellifera	RD	QE44040MS	FALSE	High	Master Protein	XP_006569762.1	eukaryotic translation initiation factor 4E-binding protein 1 [Apis mellifera]	0	FALSE	3.128	19	2	2	1	2	115	12.7	7.25	2.13	2
RD Fnoch 1	PBC32355.1	Cuticle protein LPCP-23	High	Apis	Apis cerana cerana	RD	QE44040MS	FALSE	High	Master Protein	PBC32355.1	Cuticle protein LPCP-23 [Apis cerana cerana]	0	FALSE	3.12	3	1	1	0	1	465	50.5	8.24	3.28	1
RD Fnoch 1	PBC27040.1	Ecdysteroid-regulated protein	High	Apis	Apis cerana cerana	RD	QE44040MS	FALSE	High	Master Protein	PBC27040.1	Ecdysteroid-regulated protein [Apis cerana cerana]	0	FALSE	3.081	1	1	1	0	1	1347	151.8	9.19	3.04	1
RD Fnoch 1	XP_006564680.2	uncharacterized protein LOC102656294	High	Apis	Apis mellifera	RD	QE44040MS	FALSE	High	Master Protein	XP_006564680.2	uncharacterized protein LOC102656294 [Apis mellifera]	0	FALSE	3.048	3	1	1	1	1	565	63.3	6.92	3.25	1
RD Fnoch 1	PBC27733.1	Cytochrome c oxidase copper chaperone	High	Apis	Apis cerana cerana	RD	QE44040MS	FALSE	High	Master Protein	PBC27733.1	Cytochrome c oxidase copper chaperone [Apis cerana cerana]	0	FALSE	3.029	40	2	2	0	2	70	7.8	6.02	2.18	2
RD Fnoch 1	KYQ53788.1	Hexamerin	High	Trachymyrmex	Trachymyrmex zeteki	RD	QE44040MS	FALSE	High	Master Protein	KYQ53788.1	Hexamerin [Trachymyrmex zeteki]	0	FALSE	3.016	4	2	10	1	1	952	107.2	6.52	15.16	2
RD Fnoch 1	PBC33574.1	Peroxidasin	High	Apis	Apis cerana cerana	RD	QE44040MS	FALSE	High	Master Protein	PBC33574.1	Peroxidasin [Apis cerana cerana]	0	FALSE	3.01	1	1	1	0	1	1293	147.1	6.93	2.27	1
RD Fnoch 1	XP_012214941.1	PREDICTED: carbohydrate sulfotransferase 5-like isoform X1	High	Linepithema	Linepithema humile	RD	QE44040MS	FALSE	High	Master Protein	XP_012214941.1	PREDICTED: carbohydrate sulfotransferase 5-like isoform X1 [Linepithema humile]	0	FALSE	2.995	3	1	1	0	1	457	53.4	8.87	3	1
RD Fnoch 1	XP_006607541.1	LOW QUALITY PROTEIN: protein Red-like	High	Apis	Apis dorsata	RD	QE44040MS	FALSE	High	Master Protein	XP_006607541.1	LOW QUALITY PROTEIN: protein Red-like [Apis dorsata]	0	FALSE	2.963	2	1	1	0	1	896	100.7	6.49	2.58	1
RD Fnoch 1	PBC31582.1	hypothetical protein APICC_02246	High	Apis	Apis cerana cerana	RD	QE44040MS	FALSE	High	Master Protein	PBC31582.1	hypothetical protein APICC_02246 [Apis cerana cerana]	0	FALSE	2.916	6	2	2	0	2	537	61.8	9.41	0	2
RD Fnoch 1	PBC28349.1	Dentin matrix protein	High	Apis	Apis cerana cerana	RD	QE44040MS	FALSE	High	Master Protein	PBC28349.1	Dentin matrix protein [Apis cerana cerana]	0	FALSE	2.906	3	1	1	0	1	522	59.3	8.09	2.71	1
RD Fnoch 1	NP_001011578.1	vitellogenin precursor	High	Apis	Apis mellifera	RD	QE44040MS	FALSE	High	Master Protein	NP_001011578.1	vitellogenin precursor [Apis mellifera]	0	FALSE	2.81	1	1	1	0	1	1770	200.9	6.73	2.65	1
RD Fnoch 1	XP_006563187.2	collagen alpha-5(IV) chain	High	Apis	Apis mellifera	RD	QE44040MS	FALSE	High	Master Protein	XP_006563187.2	collagen alpha-5(IV) chain [Apis mellifera]	0	FALSE	2.796	1	2	3	1	2	1833	183.4	6.98	5.35	2
RD Fnoch 1	XP_012339878.1	LOW QUALITY PROTEIN: sulfhydryl oxidase 1-like	High	Apis	Apis florea	RD	QE44040MS	FALSE	High	Master Protein	XP_012339878.1	LOW QUALITY PROTEIN: sulfhydryl oxidase 1-like [Apis florea]	0	FALSE	2.696	2	1	1	0	1	647	76.2	8.25	3.1	1
RD Fnoch 1	PBC26246.1	Endocuticle structural glycoprotein SgAbd-2	High	Apis	Apis cerana cerana	RD	QE44040MS	FALSE	High	Master Protein	PBC26246.1	Endocuticle structural glycoprotein SgAbd-2 [Apis cerana cerana]	0	FALSE	2.637	11	2	3	0	1	202	22.9	5.44	2.24	2
RD Fnoch 1	XP_012215482.1	PREDICTED: uncharacterized protein LOC105667925	High	Linepithema	Linepithema humile	RD	QE44040MS	FALSE	High	Master Protein	XP_012215482.1	PREDICTED: uncharacterized protein LOC105667925 [Linepithema humile]	0	FALSE	2.601	1	1	2	1	1	885	98.6	9.33	4.94	1
RD Fnoch 1	XP_015191448.1	PREDICTED: cell division control protein 6 homolog	High	Polistes	Polistes dominula	RD	QE44040MS	FALSE	High	Master Protein	XP_015191448.1	PREDICTED: cell division control protein 6 homolog [Polistes dominula]	0	FALSE	2.539	4	1	2	1	1	545	61.3	9.03	2.39	1
RD Fnoch 1	KAF7384034.1	hypothetical protein HZH68_014791	High	Vespula	Vespula germanica	RD	QE44040MS	FALSE	High	Master Protein	KAF7384034.1	hypothetical protein HZH68_014791 [Vespula germanica]	0	FALSE	2.478	2	1	1	0	1	477	53.4	8.16	0	1
RD Fnoch 1	XP_003250271.1	astakine	High	Apis	Apis mellifera	RD	QE44040MS	FALSE	High	Master Protein	XP_003250271.1	astakine [Apis mellifera]	0	FALSE	2.432	17	1	1	0	1	110	12.2	6.46	0	1
RD Fnoch 1	PBC25980.1	Phosphatidylethanolamine-binding protein F40A3.3	High	Apis	Apis cerana cerana	RD	QE44040MS	FALSE	High	Master Protein	PBC25980.1	Phosphatidylethanolamine-binding protein F40A3.3 [Apis cerana cerana]	0	FALSE	2.338	2	1	1	0	1	811	91.7	7.72	2.92	1
RD Fnoch 1	NP_001157187.1	peptidoglycan-recognition protein SA precursor	High	Apis	Apis mellifera	RD	QE44040MS	FALSE	High	Master Protein	NP_001157187.1	peptidoglycan-recognition protein SA precursor [Apis mellifera]	0	FALSE	2.296	5	2	2	0	2	189	21.5	7.8	1.92	2
RD Fnoch 1	XP_003698949.2	protein takeout-like isoform X1	High	Apis	Apis florea	RD	QE44040MS	FALSE	High	Master Protein	XP_003698949.2	protein takeout-like isoform X1 [Apis florea]	0	FALSE	2.294	5	1	1	0	1	284	32.4	8.59	2.15	1
RD Fnoch 1	XP_012251302.1	maltase 2-like isoform X1	High	Athalia	Athalia rosae	RD	QE44040MS	FALSE	High	Master Protein	XP_012251302.1	maltase 2-like isoform X1 [Athalia rosae]	0	FALSE	2.253	3	1	1	1	1	661	75.4	5.07	2.77	1
RD Fnoch 1	XP_392051.1	uncharacterized protein LOC408508 isoform X1	High	Apis	Apis mellifera	RD	QE44040MS	FALSE	High	Master Protein	XP_392051.1	uncharacterized protein LOC408508 isoform X1 [Apis mellifera]	0	FALSE	2.168	2	1	1	0	1	601	66.2	6.34	2.38	1
RD Fnoch 1	PBC30871.1	60S acidic ribosomal protein P2	High	Apis	Apis cerana cerana	RD	QE44040MS	FALSE	High	Master Protein	PBC30871.1	60S acidic ribosomal protein P2 [Apis cerana cerana]	0	FALSE	2.118	10	1	1	0	1	122	13	4.93	2.32	1
RD Fnoch 1	XP_394209.2	glucose dehydrogenase[FAD,quinone]	High	Apis	Apis mellifera]	RD	QE44040MS	FALSE	High	Master Protein	XP_394209.2	glucose dehydrogenase [FAD, quinone] [Apis mellifera]	0	FALSE	2.116	3	2	2	0	1	625	70.1	7.01	2.51	2
RD Fnoch 1	XP_001120848.2	uncharacterized protein LOC726429	High	Apis	Apis mellifera	RD	QE44040MS	FALSE	High	Master Protein	XP_001120848.2	uncharacterized protein LOC726429 [Apis mellifera]	0	FALSE	2.082	7	1	1	1	1	188	21.1	6.48	0	1
RD Fnoch 1	XP_016772428.2	insulin-like growth factor-binding protein complex acid labile subunit	High	Apis	Apis mellifera	RD	QE44040MS	FALSE	High	Master Protein	XP_016772428.2	insulin-like growth factor-binding protein complex acid labile subunit [Apis mellifera]	0	FALSE	2.047	4	2	2	0	2	392	44.2	8.88	4.09	2
RD Fnoch 1	XP_031368534.1	repetitive proline-rich cell wall protein 2-like isoform X2	High	Apis	Apis dorsata	RD	QE44040MS	FALSE	High	Master Protein	XP_031368534.1	repetitive proline-rich cell wall protein 2-like isoform X2 [Apis dorsata]	0	FALSE	2.02	7	2	2	0	2	442	48.4	9.44	2.91	2
RD Fnoch 1	XP_017878547.1	elongation factor 1-gamma	High	Ceratina	Ceratina calcarata	RD	QE44040MS	FALSE	High	Master Protein	XP_017878547.1	elongation factor 1-gamma [Ceratina calcarata]	0.001	FALSE	1.99	2	1	1	0	1	429	49.5	5.92	1.82	1
RD Fnoch 1	XP_033338026.1	endocuticle structural glycoprotein ABD-4-like	High	Megalopta	Megalopta genalis	RD	QE44040MS	FALSE	High	Master Protein	XP_033338026.1	endocuticle structural glycoprotein ABD-4-like [Megalopta genalis]	0.001	FALSE	1.958	12	2	2	1	1	184	20.8	5.57	4.28	2
RD Fnoch 1	KOC63194.1	putative allantoinase 1	High	Habropoda	Habropoda laboriosa	RD	QE44040MS	FALSE	High	Master Protein	KOC63194.1	putative allantoinase 1 [Habropoda laboriosa]	0.001	FALSE	1.849	2	1	1	0	1	497	55.2	7.42	0	1
RD Fnoch 1	C9WMM5.1	RecName: Full=Venom serine carboxypeptidase; AltName: Allergen=Api m 9; Flags: Precursor	High			RD	QE44040MS	FALSE	High	Master Protein	C9WMM5.1	RecName: Full=Venom serine carboxypeptidase; AltName: Allergen=Api m 9; Flags: Precursor	0.001	FALSE	1.788	2	1	1	0	1	467	53.7	7.15	2.28	1
RD Fnoch 1	XP_016920759.1	trehalase-like isoform X1	High	Apis	Apis cerana	RD	QE44040MS	FALSE	High	Master Protein	XP_016920759.1	trehalase-like isoform X1 [Apis cerana]	0.001	FALSE	1.765	2	1	1	0	1	580	67.1	5.91	2.37	1
RD Fnoch 1	EFN64482.1	60 kDa heat shock protein, mitochondrial	High	Camponotus	Camponotus floridanus	RD	QE44040MS	FALSE	High	Master Protein	EFN64482.1	60 kDa heat shock protein, mitochondrial [Camponotus floridanus]	0.001	FALSE	1.712	1	1	1	0	1	1514	166.8	5.43	2.53	1
RD Fnoch 1	TGZ42202.1	hypothetical protein DBV15_05638	High	Temnothorax	Temnothorax longispinosus	RD	QE44040MS	FALSE	High	Master Protein	TGZ42202.1	hypothetical protein DBV15_05638 [Temnothorax longispinosus]	0.001	FALSE	1.679	0	1	1	0	1	4403	506	8.38	0	1
RD Fnoch 1	PBC34410.1	Leucine-rich repeat neuronal protein	High	Apis	Apis cerana cerana	RD	QE44040MS	FALSE	High	Master Protein	PBC34410.1	Leucine-rich repeat neuronal protein [Apis cerana cerana]	0.001	FALSE	1.568	2	1	1	0	1	441	51.6	6.54	0	1
RD Fnoch 1	XP_003251042.1	putative sodium-coupled neutral amino acid transporter 10 isoform X1	High	Apis	Apis mellifera	RD	QE44040MS	FALSE	High	Master Protein	XP_003251042.1	putative sodium-coupled neutral amino acid transporter 10 isoform X1 [Apis mellifera]	0.001	FALSE	1.55	1	1	1	0	1	920	105.1	8.63	0	1
RD Fnoch 1	XP_018315336.1	PREDICTED: protein MLP1 isoform X1	High	Trachymyrmex	Trachymyrmex zeteki	RD	QE44040MS	FALSE	High	Master Protein	XP_018315336.1	PREDICTED: protein MLP1 isoform X1 [Trachymyrmex zeteki]	0.001	FALSE	1.547	1	1	1	0	1	1543	176.6	6.46	3.18	1
RD Fnoch 1	XP_035732228.1	protein artichoke-like isoform X1	High	Vespa	Vespa mandarinia	RD	QE44040MS	FALSE	High	Master Protein	XP_035732228.1	protein artichoke-like isoform X1 [Vespa mandarinia]	0.001	FALSE	1.541	1	1	1	0	1	682	76.3	6.79	1.62	1
RD Fnoch 1	XP_026299876.1	putative phosphatidate phosphatase isoform X1	High	Apis	Apis mellifera	RD	QE44040MS	FALSE	High	Master Protein	XP_026299876.1	putative phosphatidate phosphatase isoform X1 [Apis mellifera]	0.001	FALSE	1.458	4	1	1	0	1	331	38	8.66	0	1
RD Fnoch 1	XP_014481969.1	PREDICTED: uncharacterized protein LOC106748197 isoform X1	High	Dinoponera	Dinoponera quadriceps	RD	QE44040MS	FALSE	High	Master Protein	XP_014481969.1	PREDICTED: uncharacterized protein LOC106748197 isoform X1 [Dinoponera quadriceps]	0.001	FALSE	1.378	1	1	1	0	1	741	81.3	8.37	2.32	1
RD Fnoch 1	XP_036143922.1	CLIP-associating protein 1-A isoform X1	High	Monomorium	Monomorium pharaonis	RD	QE44040MS	FALSE	High	Master Protein	XP_036143922.1	CLIP-associating protein 1-A isoform X1 [Monomorium pharaonis]	0.001	FALSE	1.372	1	1	1	0	1	1497	165.4	9.26	2.32	1
RD Fnoch 1	XP_034936834.1	transformation/transcription domain-associated protein	High	Chelonus	Chelonus insularis	RD	QE44040MS	FALSE	High	Master Protein	XP_034936834.1	transformation/transcription domain-associated protein [Chelonus insularis]	0.001	FALSE	1.354	1	1	1	1	1	3895	442.7	7.78	0	1
RD Fnoch 1	XP_017761870.1	PREDICTED: polyubiquitin-A isoform X3	High	Eufriesea	Eufriesea mexicana	RD	QE44040MS	FALSE	High	Master Protein	XP_017761870.1	PREDICTED: polyubiquitin-A isoform X3 [Eufriesea mexicana]	0	FALSE	1.346	11	1	2	0	1	1028	114.9	7.91	0	1
RD Fnoch 1	XP_025987458.1	fibrillin-1	High	Solenopsis	Solenopsis invicta	RD	QE44040MS	FALSE	High	Master Protein	XP_025987458.1	fibrillin-1 [Solenopsis invicta]	0	FALSE	1.343	1	1	1	0	1	1665	182.2	5.15	1.69	1
RD Fnoch 1	XP_017765237.1	PREDICTED: cuticle protein 76-like	High	Eufriesea	Eufriesea mexicana	RD	QE44040MS	FALSE	High	Master Protein	XP_017765237.1	PREDICTED: cuticle protein 76-like [Eufriesea mexicana]	0	FALSE	1.298	8	1	1	0	1	135	13.9	9.16	2.47	1
RD Fnoch 1	KAF7413235.1	hypothetical protein H0235_013086	High	Vespula	Vespula pensylvanica	RD	QE44040MS	FALSE	High	Master Protein	KAF7413235.1	hypothetical protein H0235_013086 [Vespula pensylvanica]	0	FALSE	1.288	1	1	1	0	1	1862	217.9	5.08	0	1
RD Fnoch 1	KAF3428554.1	hypothetical protein E2986_05538	High	Frieseomelitta	Frieseomelitta varia	RD	QE44040MS	FALSE	High	Master Protein	KAF3428554.1	hypothetical protein E2986_05538 [Frieseomelitta varia]	0	FALSE	1.268	1	1	1	1	1	1494	163.8	8.98	0	1
RD Fnoch 1	KOX75279.1	Mitochondrial import receptor subunit TOM22 like protein	High	Melipona	Melipona quadrifasciata	RD	QE44040MS	FALSE	High	Master Protein	KOX75279.1	Mitochondrial import receptor subunit TOM22 like protein [Melipona quadrifasciata]	0	FALSE	1.2	3	1	1	0	1	258	29.7	5.54	0	1
RD Fnoch 1	XP_016913642.1	phosphatidylinositol N-acetylglucosaminyltransferase subunit Q	High	Apis	Apis cerana	RD	QE44040MS	FALSE	High	Master Protein	XP_016913642.1	phosphatidylinositol N-acetylglucosaminyltransferase subunit Q [Apis cerana]	0	FALSE	1.159	5	1	1	0	1	524	62.1	8.97	2.68	1
RD Fnoch 1	XP_012174525.1	titin homolog, partial	High	Bombus	Bombus terrestris	RD	QE44040MS	FALSE	High	Master Protein	XP_012174525.1	titin homolog, partial [Bombus terrestris]	0	FALSE	1.145	2	2	6	1	2	1262	141.5	4.94	7.93	2
RD Fnoch 1	TGZ47503.1	Uncharacterized protein DBV15_00028	High	Temnothorax	Temnothorax longispinosus	RD	QE44040MS	FALSE	High	Master Protein	TGZ47503.1	Uncharacterized protein DBV15_00028 [Temnothorax longispinosus]	0.004	FALSE	1.004	1	1	1	1	1	1318	148.8	6.92	0	1
RD Fnoch 1	KZC04476.1	Protein sel-1 like protein 1	High	Dufourea	Dufourea novaeangliae	RD	QE44040MS	FALSE	High	Master Protein	KZC04476.1	Protein sel-1 like protein 1 [Dufourea novaeangliae]	0.005	FALSE	0.974	1	1	4	1	1	743	82.7	5.76	0	1
RD Fnoch 1	CAB0040599.1	unnamed protein product	High	Trichogramma	Trichogramma brassicae	RD	QE44040MS	FALSE	High	Master Protein	CAB0040599.1	unnamed protein product [Trichogramma brassicae]	0.004	FALSE	0.973	1	1	1	0	1	769	82.6	6.64	2.21	1
RD Fnoch 1	XP_003698423.1	uncharacterized abhydrolase domain-containing protein DDB_G0269086-like	High	Apis	Apis florea	RD	QE44040MS	FALSE	High	Master Protein	XP_003698423.1	uncharacterized abhydrolase domain-containing protein DDB_G0269086-like [Apis florea]	0.004	FALSE	0.97	2	1	1	0	1	336	33.5	5.63	1.98	1
RD Fnoch 1	XP_003394968.1	cleft lip and palate transmembrane protein 1 homolog isoform X1	High	Bombus	Bombus terrestris	RD	QE44040MS	FALSE	High	Master Protein	XP_003394968.1	cleft lip and palate transmembrane protein 1 homolog isoform X1 [Bombus terrestris]	0.004	FALSE	0.966	3	1	1	0	1	638	75	7.06	0	1
RD Fnoch 1	KYN10067.1	Myosin-IIIa	High	Trachymyrmex	Trachymyrmex cornetzi	RD	QE44040MS	FALSE	High	Master Protein	KYN10067.1	Myosin-IIIa [Trachymyrmex cornetzi]	0.005	FALSE	0.953	1	1	1	0	1	1908	220.6	9	0	1
RD Fnoch 1	XP_003696056.1	ATP synthase subunit e, mitochondrial	High	Apis	Apis florea	RD	QE44040MS	FALSE	High	Master Protein	XP_003696056.1	ATP synthase subunit e, mitochondrial [Apis florea]	0.005	FALSE	0.95	11	1	1	0	1	84	9.7	9.74	1.67	1
RD Fnoch 1	XP_006572449.2	uncharacterized protein LOC102655220	High	Apis	Apis mellifera	RD	QE44040MS	FALSE	High	Master Protein	XP_006572449.2	uncharacterized protein LOC102655220 [Apis mellifera]	0.005	FALSE	0.948	4	1	1	1	1	206	23.1	7.06	0	1
RD Fnoch 1	XP_031840020.1	endoplasmic reticulum resident protein 44	High	Nomia	Nomia melanderi	RD	QE44040MS	FALSE	High	Master Protein	XP_031840020.1	endoplasmic reticulum resident protein 44 [Nomia melanderi]	0.004	FALSE	0.924	3	1	1	1	1	412	47.7	6.01	2.39	1
RD Fnoch 1	XP_623690.5	cathepsin O	High	Apis	Apis mellifera	RD	QE44040MS	FALSE	High	Master Protein	XP_623690.5	cathepsin O [Apis mellifera]	0.005	FALSE	0.888	2	1	1	0	1	374	42.3	6.64	2.28	1
RD Fnoch 1	XP_031780757.1	insulin-like growth factor-binding protein complex acid labile subunit isoform X1	High	Nasonia	Nasonia vitripennis	RD	QE44040MS	FALSE	High	Master Protein	XP_031780757.1	insulin-like growth factor-binding protein complex acid labile subunit isoform X1 [Nasonia vitripennis]	0.005	FALSE	0.887	1	1	1	0	1	929	103	5.19	0	1
RD Fnoch 1	XP_022700583.1	uncharacterized protein LOC111266959 isoform X1	High	Varroa	Varroa jacobsoni	RD	QE44040MS	FALSE	High	Master Protein	XP_022700583.1	uncharacterized protein LOC111266959 isoform X1 [Varroa jacobsoni]	0.005	FALSE	0.867	2	1	1	0	1	432	46.8	5.88	1.89	1
RD Fnoch 1	A0A1V9XFL7	Spectrin beta chain	High	Tropilaelaps	Tropilaelaps mercedesae	RD	QE44040MS	FALSE	High	Master Protein	A0A1V9XFL7	Spectrin beta chain OS=Tropilaelaps mercedesae OX=418985 GN=BIW11_10480 PE=3 SV=1	0.005	FALSE	0.866	1	1	1	1	1	2305	267	5.71	0	1
RD Fnoch 1	XP_031776577.1	uncharacterized protein LOC100870258	High	Apis	Apis florea	RD	QE44040MS	FALSE	High	Master Protein	XP_031776577.1	uncharacterized protein LOC100870258 [Apis florea]	0.005	FALSE	0.864	1	1	1	0	1	928	105.3	8.91	2.1	1
RD Fnoch 1	XP_015588463.1	protein polybromo-1 isoform X2	High	Cephus	Cephus cinctus	RD	QE44040MS	FALSE	High	Master Protein	XP_015588463.1	protein polybromo-1 isoform X2 [Cephus cinctus]	0.005	FALSE	0.837	1	1	1	0	1	1743	194.6	5.71	0	1
RD Fnoch 1	XP_035725460.1	apolipophorins-like	High	Vespa	Vespa mandarinia	RD	QE44040MS	FALSE	High	Master Protein	XP_035725460.1	apolipophorins-like [Vespa mandarinia]	0.005	FALSE	0.828	0	1	1	1	1	3384	378.2	8.05	2.32	1
RD Fnoch 1	XP_017753590.1	PREDICTED: apidaecins type 22-like isoform X3	High	Eufriesea	Eufriesea mexicana	RD	QE44040MS	FALSE	High	Master Protein	XP_017753590.1	PREDICTED: apidaecins type 22-like isoform X3 [Eufriesea mexicana]	0.005	FALSE	0.818	10	1	1	0	1	243	28.1	11.63	0	1
RD Fnoch 1	XP_011879850.1	PREDICTED: retinal-specific ATP-binding cassette transporter-like	High	Vollenhovia	Vollenhovia emeryi	RD	QE44040MS	FALSE	High	Master Protein	XP_011879850.1	PREDICTED: retinal-specific ATP-binding cassette transporter-like [Vollenhovia emeryi]	0.005	FALSE	0.818	1	1	1	1	1	1669	188.5	8.03	2.58	1
RD Fnoch 1	XP_011878361.1	PREDICTED: uncharacterized protein LOC105567796, partial	High	Vollenhovia	Vollenhovia emeryi	RD	QE44040MS	FALSE	High	Master Protein	XP_011878361.1	PREDICTED: uncharacterized protein LOC105567796, partial [Vollenhovia emeryi]	0.005	FALSE	0.811	8	1	1	1	1	247	28.3	9.69	0	1
RD Fnoch 1	XP_011502016.1	PREDICTED: cytoplasmic dynein 2 heavy chain 1	High	Ceratosolen	Ceratosolen solmsi marchali	RD	QE44040MS	FALSE	High	Master Protein	XP_011502016.1	PREDICTED: cytoplasmic dynein 2 heavy chain 1 [Ceratosolen solmsi marchali]	0.005	FALSE	0.8	0	1	1	1	1	4123	465.1	6.81	0	1
RD Fnoch 1	A0A3S3PK59	COP9 signalosome complex subunit 1-like protein	High	Dinothrombium	Dinothrombium tinctorium	RD	QE44040MS	FALSE	High	Master Protein	A0A3S3PK59	COP9 signalosome complex subunit 1-like protein OS=Dinothrombium tinctorium OX=1965070 GN=B4U79_04818 PE=3 SV=1	0.006	FALSE	0.783	4	1	1	1	1	419	47.2	6.39	0	1
RD Fnoch 1	KOC70497.1	Heat shock 70 kDa protein cognate 5	High	Habropoda	Habropoda laboriosa	RD	QE44040MS	FALSE	High	Master Protein	KOC70497.1	Heat shock 70 kDa protein cognate 5 [Habropoda laboriosa]	0.007	FALSE	0.775	2	1	1	0	1	690	75.7	6.43	0	1
RD Fnoch 1	XP_032686002.1	uncharacterized protein LOC116851071	High	Odontomachus	Odontomachus brunneus	RD	QE44040MS	FALSE	High	Master Protein	XP_032686002.1	uncharacterized protein LOC116851071 [Odontomachus brunneus]	0.007	FALSE	0.773	2	1	1	1	1	611	70.5	6.73	2.31	1
RD Fnoch 1	XP_033225101.1	dedicator of cytokinesis protein 9 isoform X1	High	Belonocnema	Belonocnema treatae	RD	QE44040MS	FALSE	High	Master Protein	XP_033225101.1	dedicator of cytokinesis protein 9 isoform X1 [Belonocnema treatae]	0.007	FALSE	0.759	1	1	1	0	1	2124	242.1	7.25	0	1
RD Fnoch 1	XP_017766670.1	PREDICTED: LOW QUALITY PROTEIN: vitellogenin-6-like	High	Eufriesea	Eufriesea mexicana	RD	QE44040MS	FALSE	High	Master Protein	XP_017766670.1	PREDICTED: LOW QUALITY PROTEIN: vitellogenin-6-like [Eufriesea mexicana]	0.007	FALSE	0.742	1	1	1	1	1	1413	162	7.11	1.79	1
RD Fnoch 1	OXU31032.1	hypothetical protein TSAR_006542	High	Trichomalopsis	Trichomalopsis sarcophagae	RD	QE44040MS	FALSE	High	Master Protein	OXU31032.1	hypothetical protein TSAR_006542 [Trichomalopsis sarcophagae]	0.007	FALSE	0.742	18	1	1	1	1	222	26.1	8.13	2.8	1
RD Fnoch 1	XP_003250432.3	adipocyte plasma membrane-associated protein	High	Apis	Apis mellifera	RD	QE44040MS	FALSE	High	Master Protein	XP_003250432.3	adipocyte plasma membrane-associated protein [Apis mellifera]	0.007	FALSE	0.73	2	1	1	1	1	590	66.4	9.06	0	1
RD Fnoch 1	XP_624430.3	flocculation protein FLO11 isoform X1	High	Apis	Apis mellifera	RD	QE44040MS	FALSE	High	Master Protein	XP_624430.3	flocculation protein FLO11 isoform X1 [Apis mellifera]	0.008	FALSE	0.697	4	1	1	0	1	1173	132.5	5.44	0	1
RD Fnoch 1	OAD58979.1	Zinc finger X-chromosomal protein	High	Eufriesea	Eufriesea mexicana	RD	QE44040MS	FALSE	High	Master Protein	OAD58979.1	Zinc finger X-chromosomal protein [Eufriesea mexicana]	0.008	FALSE	0.691	0	1	2	0	1	4615	522.6	7.65	0	1
RD Fnoch 1	XP_011298956.1	PREDICTED: uncharacterized protein LOC105264072	High	Fopius	Fopius arisanus	RD	QE44040MS	FALSE	High	Master Protein	XP_011298956.1	PREDICTED: uncharacterized protein LOC105264072 [Fopius arisanus]	0.008	FALSE	0.688	6	1	1	1	1	408	46.6	8.73	0	1
RD Fnoch 1	KYN29841.1	hypothetical protein ALC57_00723	High	Trachymyrmex	Trachymyrmex cornetzi	RD	QE44040MS	FALSE	High	Master Protein	KYN29841.1	hypothetical protein ALC57_00723 [Trachymyrmex cornetzi]	0.008	FALSE	0.68	6	1	1	1	1	357	39.6	6.55	0	1
RD Fnoch 1	XP_034950427.1	lysosomal-trafficking regulator	High	Chelonus	Chelonus insularis	RD	QE44040MS	FALSE	High	Master Protein	XP_034950427.1	lysosomal-trafficking regulator [Chelonus insularis]	0.008	FALSE	0.68	0	1	2	1	1	3384	383.1	7.09	2.5	1
RD Fnoch 1	XP_032686305.1	uncharacterized protein LOC116851214	Medium	Odontomachus	Odontomachus brunneus	RD	QE44040MS	FALSE	Medium	Master Protein	XP_032686305.1	uncharacterized protein LOC116851214 [Odontomachus brunneus]	0.017	FALSE	0.637	7	1	1	1	1	161	18.7	7.36	0	1
RD Fnoch 1	XP_014487309.1	PREDICTED: GRIP and coiled-coil domain-containing protein 2-like	Medium	Dinoponera	Dinoponera quadriceps	RD	QE44040MS	FALSE	Medium	Master Protein	XP_014487309.1	PREDICTED: GRIP and coiled-coil domain-containing protein 2-like [Dinoponera quadriceps]	0.017	FALSE	0.636	1	1	1	1	1	1670	194.6	5.77	1.63	1
RD Fnoch 1	XP_019884475.1	uncharacterized protein LOC105255676	Medium	Camponotus	Camponotus floridanus	RD	QE44040MS	FALSE	Medium	Master Protein	XP_019884475.1	uncharacterized protein LOC105255676 [Camponotus floridanus]	0.019	FALSE	0.609	16	1	1	1	1	166	18.6	9.2	3.12	1
RD Fnoch 1	PBC32494.1	hypothetical protein APICC_07420	Medium	Apis	Apis cerana cerana	RD	QE44040MS	FALSE	Medium	Master Protein	PBC32494.1	hypothetical protein APICC_07420 [Apis cerana cerana]	0.019	FALSE	0.595	5	1	1	0	1	177	21	9.52	2.4	1
RD Fnoch 1	OAD52316.1	Myosin-2 essential light chain	Medium	Eufriesea	Eufriesea mexicana	RD	QE44040MS	FALSE	Medium	Master Protein	OAD52316.1	Myosin-2 essential light chain [Eufriesea mexicana]	0.02	FALSE	0.579	3	1	1	0	1	326	37.1	5.62	0	1
RD Fnoch 1	A0A6G1S8A4	Dedicator of cytokinesis protein 2	Medium	Aceria	Aceria tosichella	RD	QE44040MS	FALSE	Medium	Master Protein	A0A6G1S8A4	Dedicator of cytokinesis protein 2 OS=Aceria tosichella OX=561515 GN=Dock2 PE=3 SV=1	0.02	FALSE	0.571	0	1	3	0	1	1634	184.9	6.55	5.91	1
RD Fnoch 1	A0A6P6YJK9	Proteasome subunit beta	Medium	Dermatophagoides	Dermatophagoides pteronyssinus	RD	QE44040MS	FALSE	Medium	Master Protein	A0A6P6YJK9	Proteasome subunit beta OS=Dermatophagoides pteronyssinus OX=6956 GN=LOC113799015 PE=3 SV=1	0.02	FALSE	0.571	14	1	1	1	1	249	27.2	8.22	0	1
RD Fnoch 1	XP_029679175.1	LOW QUALITY PROTEIN: protein lava lamp-like	Medium	Formica	Formica exsecta	RD	QE44040MS	FALSE	Medium	Master Protein	XP_029679175.1	LOW QUALITY PROTEIN: protein lava lamp-like [Formica exsecta]	0.02	FALSE	0.561	0	1	1	0	1	3491	404	4.83	0	1
RD Fnoch 1	XP_018397138.1	PREDICTED: uncharacterized protein LOC108775307	Medium	Cyphomyrmex	Cyphomyrmex costatus	RD	QE44040MS	FALSE	Medium	Master Protein	XP_018397138.1	PREDICTED: uncharacterized protein LOC108775307 [Cyphomyrmex costatus]	0.02	FALSE	0.559	3	1	1	1	1	437	50.6	7.66	0	1
RD Fnoch 1	KYN36244.1	hypothetical protein ALC56_09204	Medium	Trachymyrmex	Trachymyrmex septentrionalis	RD	QE44040MS	FALSE	Medium	Master Protein	KYN36244.1	hypothetical protein ALC56_09204 [Trachymyrmex septentrionalis]	0.02	FALSE	0.553	1	1	1	0	1	1782	200.9	5.85	0	1
RD Fnoch 1	XP_006613288.1	protein artichoke-like	Medium	Apis	Apis dorsata	RD	QE44040MS	FALSE	Medium	Master Protein	XP_006613288.1	protein artichoke-like [Apis dorsata]	0.02	FALSE	0.552	3	1	1	0	1	629	71.2	5.54	0	1
RD Fnoch 1	XP_022655127.1	ribosomal RNA-processing protein 8-like	Medium	Varroa	Varroa destructor	RD	QE44040MS	FALSE	Medium	Master Protein	XP_022655127.1	ribosomal RNA-processing protein 8-like [Varroa destructor]	0.02	FALSE	0.543	3	1	1	1	1	591	67.3	9.69	0	1
RD Fnoch 1	XP_022662595.1	tensin-like isoform X1	Medium	Varroa	Varroa destructor	RD	QE44040MS	FALSE	Medium	Master Protein	XP_022662595.1	tensin-like isoform X1 [Varroa destructor]	0.021	FALSE	0.541	3	1	2	0	1	659	74.6	8.9	0	1
RD Fnoch 1	CAD6226902.1	GSCOCG00005970001-RA-CDS	Medium	Cotesia	Cotesia congregata	RD	QE44040MS	FALSE	Medium	Master Protein	CAD6226902.1	GSCOCG00005970001-RA-CDS [Cotesia congregata]	0.021	FALSE	0.538	1	1	1	1	1	1367	153.1	9.04	0	1
RD Fnoch 1	EGI68591.1	hypothetical protein G5I_02690	Medium	Acromyrmex	Acromyrmex echinatior	RD	QE44040MS	FALSE	Medium	Master Protein	EGI68591.1	hypothetical protein G5I_02690 [Acromyrmex echinatior]	0.021	FALSE	0.538	3	1	1	1	1	447	49.1	9.54	1.62	1
RD Fnoch 1	KOC62804.1	Endocuticle structural glycoprotein SgAbd-1	Medium	Habropoda	Habropoda laboriosa	RD	QE44040MS	FALSE	Medium	Master Protein	KOC62804.1	Endocuticle structural glycoprotein SgAbd-1 [Habropoda laboriosa]	0.02	FALSE	0.533	4	1	1	0	1	182	20.1	7.11	1.67	1
RD Fnoch 1	KAF7438790.1	hypothetical protein H0235_001181	Medium	Vespula	Vespula pensylvanica	RD	QE44040MS	FALSE	Medium	Master Protein	KAF7438790.1	hypothetical protein H0235_001181 [Vespula pensylvanica]	0.02	FALSE	0.529	1	1	1	1	1	1062	117.5	8.12	0	1
RD Fnoch 1	XP_014235959.2	trichohyalin	Medium	Trichogramma	Trichogramma pretiosum	RD	QE44040MS	FALSE	Medium	Master Protein	XP_014235959.2	trichohyalin [Trichogramma pretiosum]	0.021	FALSE	0.508	2	1	1	1	1	482	57.3	9.01	0	1
RD Fnoch 1	XP_035739883.1	alcohol dehydrogenase class-3-like	Medium	Vespa	Vespa mandarinia	RD	QE44040MS	FALSE	Medium	Master Protein	XP_035739883.1	alcohol dehydrogenase class-3-like [Vespa mandarinia]	0.021	FALSE	0.504	4	1	1	1	1	377	40.7	6.7	0	1
RD Fnoch 1	XP_020711521.1	RILP-like protein homolog isoform X1	Medium	Athalia	Athalia rosae	RD	QE44040MS	FALSE	Medium	Master Protein	XP_020711521.1	RILP-like protein homolog isoform X1 [Athalia rosae]	0.021	FALSE	0.502	3	1	1	0	1	423	48.2	5.06	0	1
RD Fnoch 1	XP_022692074.1	protein argonaute-4-like	Medium	Varroa	Varroa jacobsoni	RD	QE44040MS	FALSE	Medium	Master Protein	XP_022692074.1	protein argonaute-4-like [Varroa jacobsoni]	0.021	FALSE	0.501	1	1	1	1	1	942	105.7	9.41	0	1
RD Fnoch 1	KAF7401219.1	hypothetical protein HZH68_007039	Medium	Vespula	Vespula germanica	RD	QE44040MS	FALSE	Medium	Master Protein	KAF7401219.1	hypothetical protein HZH68_007039 [Vespula germanica]	0.022	FALSE	0.493	1	1	4	0	1	915	102.9	5.1	3.7	1
RD Fnoch 1	XP_012284600.1	transcription termination factor, mitochondrial	Medium	Orussus	Orussus abietinus	RD	QE44040MS	FALSE	Medium	Master Protein	XP_012284600.1	transcription termination factor, mitochondrial [Orussus abietinus]	0.022	FALSE	0.492	7	1	1	1	1	411	48.4	9.22	0	1
RD Fnoch 1	XP_031364362.1	dynein intermediate chain 3, ciliary-like	Medium	Apis	Apis dorsata	RD	QE44040MS	FALSE	Medium	Master Protein	XP_031364362.1	dynein intermediate chain 3, ciliary-like [Apis dorsata]	0.023	FALSE	0.487	1	1	1	1	1	915	107.7	8.41	2.47	1
RD Fnoch 1	KAF7415723.1	hypothetical protein H0235_012315	Medium	Vespula	Vespula pensylvanica	RD	QE44040MS	FALSE	Medium	Master Protein	KAF7415723.1	hypothetical protein H0235_012315 [Vespula pensylvanica]	0.023	FALSE	0.484	8	1	1	1	1	224	24.8	4.56	0	1
RD Fnoch 1	XP_034941300.1	sorting nexin-30-like	Medium	Chelonus	Chelonus insularis	RD	QE44040MS	FALSE	Medium	Master Protein	XP_034941300.1	sorting nexin-30-like [Chelonus insularis]	0.023	FALSE	0.473	5	1	2	1	1	474	55.2	6.02	5.99	1
RD Fnoch 1	XP_033330186.1	CAD protein	Medium	Megalopta	Megalopta genalis	RD	QE44040MS	FALSE	Medium	Master Protein	XP_033330186.1	CAD protein [Megalopta genalis]	0.024	FALSE	0.471	1	1	1	1	1	2263	251.2	6.77	0	1
RD Fnoch 1	XP_012152244.1	PREDICTED: 39S ribosomal protein L46, mitochondrial isoform X1	Medium	Megachile	Megachile rotundata	RD	QE44040MS	FALSE	Medium	Master Protein	XP_012152244.1	PREDICTED: 39S ribosomal protein L46, mitochondrial isoform X1 [Megachile rotundata]	0.024	FALSE	0.471	6	1	1	0	1	285	33.2	8.91	0	1
RD Fnoch 1	XP_006618895.1	hymenoptaecin isoform X1	Medium	Apis	Apis dorsata	RD	QE44040MS	FALSE	Medium	Master Protein	XP_006618895.1	hymenoptaecin isoform X1 [Apis dorsata]	0.024	FALSE	0.466	7	1	1	0	1	132	15	9.45	0	1
RD Fnoch 1	XP_017794614.1	PREDICTED: uncharacterized protein LOC108576181	Medium	Habropoda	Habropoda laboriosa	RD	QE44040MS	FALSE	Medium	Master Protein	XP_017794614.1	PREDICTED: uncharacterized protein LOC108576181 [Habropoda laboriosa]	0.024	FALSE	0.465	8	1	1	0	1	178	20.1	5.9	2.36	1
RD Fnoch 1	XP_026298321.1	vacuolar protein sorting-associated protein 13 isoform X1	Medium	Apis	Apis mellifera	RD	QE44040MS	FALSE	Medium	Master Protein	XP_026298321.1	vacuolar protein sorting-associated protein 13 isoform X1 [Apis mellifera]	0.024	FALSE	0.461	1	1	1	0	1	3325	380.5	6.93	0	1
RD Fnoch 1	T1L0R7	Ig-like domain-containing protein	Medium	Tetranychus	Tetranychus urticae	RD	QE44040MS	FALSE	Medium	Master Protein	T1L0R7	Ig-like domain-containing protein OS=Tetranychus urticae OX=32264 PE=4 SV=2	0.024	FALSE	0.46	1	1	1	1	1	750	85.9	5.94	0	1
RD Fnoch 1	XP_391920.3	probable ATP-dependent RNA helicase DDX56	Medium	Apis	Apis mellifera	RD	QE44040MS	FALSE	Medium	Master Protein	XP_391920.3	probable ATP-dependent RNA helicase DDX56 [Apis mellifera]	0.024	FALSE	0.46	3	1	1	1	1	552	62.8	9.35	1.72	1
RD Fnoch 1	A0A443QUI0	Phosphodiesterase	Medium	Dinothrombium	Dinothrombium tinctorium	RD	QE44040MS	FALSE	Medium	Master Protein	A0A443QUI0	Phosphodiesterase OS=Dinothrombium tinctorium OX=1965070 GN=B4U79_07796 PE=3 SV=1	0.024	FALSE	0.456	1	1	1	1	1	743	84	6.83	0	1
RD Fnoch 1	XP_012235314.1	PREDICTED: eukaryotic translation initiation factor 4 gamma 3-like isoform X1	Medium	Linepithema	Linepithema humile	RD	QE44040MS	FALSE	Medium	Master Protein	XP_012235314.1	PREDICTED: eukaryotic translation initiation factor 4 gamma 3-like isoform X1 [Linepithema humile]	0.024	FALSE	0.455	1	1	1	0	1	2073	227	7.64	0	1
RD Fnoch 1	XP_026298038.1	uncharacterized protein LOC413627	Medium	Apis	Apis mellifera	RD	QE44040MS	FALSE	Medium	Master Protein	XP_026298038.1	uncharacterized protein LOC413627 [Apis mellifera]	0.024	FALSE	0.453	1	1	1	0	1	654	72.2	5.52	0	1
RD Fnoch 1	OAD57867.1	hypothetical protein WN48_01404	Medium	Eufriesea	Eufriesea mexicana	RD	QE44040MS	FALSE	Medium	Master Protein	OAD57867.1	hypothetical protein WN48_01404 [Eufriesea mexicana]	0.024	FALSE	0.451	28	1	1	1	1	67	7.9	8.95	0	1
RD Fnoch 1	XP_020280168.1	glutamate receptor ionotropic, NMDA 2B isoform X1	Medium	Pseudomyrmex	Pseudomyrmex gracilis	RD	QE44040MS	FALSE	Medium	Master Protein	XP_020280168.1	glutamate receptor ionotropic, NMDA 2B isoform X1 [Pseudomyrmex gracilis]	0.024	FALSE	0.443	4	1	1	0	1	877	100	5.9	3.05	1
RD Fnoch 1	KAF3429335.1	hypothetical protein E2986_04658	Medium	Frieseomelitta	Frieseomelitta varia	RD	QE44040MS	FALSE	Medium	Master Protein	KAF3429335.1	hypothetical protein E2986_04658 [Frieseomelitta varia]	0.024	FALSE	0.435	4	1	1	0	1	275	31.4	6.28	0	1
RD Fnoch 1	XP_003393988.2	odorant receptor 13a-like	Medium	Bombus	Bombus terrestris	RD	QE44040MS	FALSE	Medium	Master Protein	XP_003393988.2	odorant receptor 13a-like [Bombus terrestris]	0.024	FALSE	0.432	4	1	1	0	1	403	47	7.11	2.36	1
RD Fnoch 1	XP_024870643.1	uncharacterized protein LOC112453873 isoform X1	Medium	Temnothorax	Temnothorax curvispinosus	RD	QE44040MS	FALSE	Medium	Master Protein	XP_024870643.1	uncharacterized protein LOC112453873 isoform X1 [Temnothorax curvispinosus]	0.025	FALSE	0.429	3	1	2	0	1	1163	130.9	7.84	0	1
RD Fnoch 1	XP_011169266.2	diuretic hormone class 2 isoform X1	Medium	Solenopsis	Solenopsis invicta	RD	QE44040MS	FALSE	Medium	Master Protein	XP_011169266.2	diuretic hormone class 2 isoform X1 [Solenopsis invicta]	0.025	FALSE	0.426	7	1	1	1	1	168	18.6	9.98	0	1
RD Fnoch 1	XP_031825382.1	protein flightless-1 isoform X1	Medium	Nomia	Nomia melanderi	RD	QE44040MS	FALSE	Medium	Master Protein	XP_031825382.1	protein flightless-1 isoform X1 [Nomia melanderi]	0.025	FALSE	0.422	2	1	1	0	1	1246	143	5.78	0	1
RD Fnoch 1	XP_035718042.1	mitochondrial proton/calcium exchanger protein-like	Medium	Vespa	Vespa mandarinia	RD	QE44040MS	FALSE	Medium	Master Protein	XP_035718042.1	mitochondrial proton/calcium exchanger protein-like [Vespa mandarinia]	0.025	FALSE	0.417	3	1	1	1	1	775	88.8	8.28	0	1
RD Fnoch 1	XP_017754058.1	PREDICTED: ras GTPase-activating-like protein IQGAP1	Medium	Eufriesea	Eufriesea mexicana	RD	QE44040MS	FALSE	Medium	Master Protein	XP_017754058.1	PREDICTED: ras GTPase-activating-like protein IQGAP1 [Eufriesea mexicana]	0.025	FALSE	0.417	1	1	1	0	1	1635	189.1	6.83	0	1
RD Fnoch 1	XP_036150521.1	uncharacterized protein LOC118648286	Medium	Monomorium	Monomorium pharaonis	RD	QE44040MS	FALSE	Medium	Master Protein	XP_036150521.1	uncharacterized protein LOC118648286 [Monomorium pharaonis]	0.025	FALSE	0.409	9	1	1	1	1	294	34.6	6.81	0	1
RD Fnoch 1	XP_019868533.1	PREDICTED: protein cortex	Medium	Aethina	Aethina tumida	RD	QE44040MS	FALSE	Medium	Master Protein	XP_019868533.1	PREDICTED: protein cortex [Aethina tumida]	0.025	FALSE	0.407	6	1	1	1	1	421	48.5	8.13	0	1
RD Fnoch 1	XP_006610376.1	uncharacterized protein F13E9.13, mitochondrial isoform X1	Medium	Apis	Apis dorsata	RD	QE44040MS	FALSE	Medium	Master Protein	XP_006610376.1	uncharacterized protein F13E9.13, mitochondrial isoform X1 [Apis dorsata]	0.025	FALSE	0.406	12	1	1	0	1	277	30.7	9.14	0	1
RD Fnoch 1	KAF7414784.1	hypothetical protein HZH68_003273	Medium	Vespula	Vespula germanica	RD	QE44040MS	FALSE	Medium	Master Protein	KAF7414784.1	hypothetical protein HZH68_003273 [Vespula germanica]	0.025	FALSE	0.406	6	1	1	0	1	191	20.9	7.3	2.08	1
RD Fnoch 1	A0A1Y3BRQ3	Uncharacterized protein	Medium	Euroglyphus	Euroglyphus maynei	RD	QE44040MS	FALSE	Medium	Master Protein	A0A1Y3BRQ3	Uncharacterized protein OS=Euroglyphus maynei OX=6958 GN=BLA29_000423 PE=4 SV=1	0.026	FALSE	0.399	7	1	1	1	1	227	26.3	9.92	0	1
RD Fnoch 1	XP_029674207.1	protein lap1	Medium	Formica	Formica exsecta	RD	QE44040MS	FALSE	Medium	Master Protein	XP_029674207.1	protein lap1 [Formica exsecta]	0.026	FALSE	0.395	3	1	1	1	1	1007	111.8	5.87	0	1
RD Fnoch 1	XP_014237518.2	RNA-binding protein 34-like	Medium	Trichogramma	Trichogramma pretiosum	RD	QE44040MS	FALSE	Medium	Master Protein	XP_014237518.2	RNA-binding protein 34-like [Trichogramma pretiosum]	0.027	FALSE	0.394	1	1	1	1	1	594	66.9	4.4	0	1
RD Fnoch 1	A0A131ZUH1	Eukaryotic translation initiation factor 2-alpha kinase-like protein	Medium	Sarcoptes	Sarcoptes scabiei	RD	QE44040MS	FALSE	Medium	Master Protein	A0A131ZUH1	Eukaryotic translation initiation factor 2-alpha kinase-like protein OS=Sarcoptes scabiei OX=52283 GN=QR98_0008300 PE=4 SV=1	0.027	FALSE	0.392	3	1	1	1	1	849	98.7	6.07	0	1
RD Fnoch 1	XP_018055654.1	PREDICTED: pyrroline-5-carboxylate reductase 2	Medium	Atta	Atta colombica	RD	QE44040MS	FALSE	Medium	Master Protein	XP_018055654.1	PREDICTED: pyrroline-5-carboxylate reductase 2 [Atta colombica]	0.027	FALSE	0.391	6	1	1	1	1	300	32.2	9.28	0	1
RD Fnoch 1	XP_015111965.1	28S ribosomal protein S29, mitochondrial	Medium	Diachasma	Diachasma alloeum	RD	QE44040MS	FALSE	Medium	Master Protein	XP_015111965.1	28S ribosomal protein S29, mitochondrial [Diachasma alloeum]	0.027	FALSE	0.388	2	1	1	1	1	386	44.2	8.37	1.95	1
RD Fnoch 1	KOX78260.1	Tumor protein D54	Medium	Melipona	Melipona quadrifasciata	RD	QE44040MS	FALSE	Medium	Master Protein	KOX78260.1	Tumor protein D54 [Melipona quadrifasciata]	0.027	FALSE	0.388	4	1	1	0	1	454	51	5.45	0	1
RD Fnoch 1	XP_020287025.1	uncharacterized protein LOC109856314	Medium	Pseudomyrmex	Pseudomyrmex gracilis	RD	QE44040MS	FALSE	Medium	Master Protein	XP_020287025.1	uncharacterized protein LOC109856314 [Pseudomyrmex gracilis]	0.027	FALSE	0.387	5	1	1	1	1	351	40.9	8.32	0	1
RD Fnoch 1	XP_022692351.1	39S ribosomal protein L46, mitochondrial-like isoform X3	Medium	Varroa	Varroa jacobsoni	RD	QE44040MS	FALSE	Medium	Master Protein	XP_022692351.1	39S ribosomal protein L46, mitochondrial-like isoform X3 [Varroa jacobsoni]	0.027	FALSE	0.38	7	1	1	1	1	224	25.6	9.45	2.09	1
RD Fnoch 1	XP_011705642.1	PREDICTED: uncharacterized protein LOC105460851	Medium	Wasmannia	Wasmannia auropunctata	RD	QE44040MS	FALSE	Medium	Master Protein	XP_011705642.1	PREDICTED: uncharacterized protein LOC105460851 [Wasmannia auropunctata]	0.027	FALSE	0.379	2	1	1	1	1	860	99.6	9.5	1.98	1
RD Fnoch 1	XP_011342396.1	nascent polypeptide-associated complex subunit alpha, muscle-specific form isoform X1	Medium	Ooceraea	Ooceraea biroi	RD	QE44040MS	FALSE	Medium	Master Protein	XP_011342396.1	nascent polypeptide-associated complex subunit alpha, muscle-specific form isoform X1 [Ooceraea biroi]	0.027	FALSE	0.379	1	1	1	1	1	688	74.7	10.15	0	1
RD Fnoch 1	EFN71682.1	hypothetical protein EAG_14265	Medium	Camponotus	Camponotus floridanus	RD	QE44040MS	FALSE	Medium	Master Protein	EFN71682.1	hypothetical protein EAG_14265 [Camponotus floridanus]	0.027	FALSE	0.379	2	1	1	0	1	464	53.4	10.1	2.18	1
RD Fnoch 1	XP_011881468.1	PREDICTED: NADH dehydrogenase [ubiquinone] 1 beta subcomplex subunit 9	Medium	Vollenhovia	Vollenhovia emeryi]	RD	QE44040MS	FALSE	Medium	Master Protein	XP_011881468.1	PREDICTED: NADH dehydrogenase [ubiquinone] 1 beta subcomplex subunit 9 [Vollenhovia emeryi]	0.027	FALSE	0.378	15	1	3	1	1	144	17.7	7.56	0	1
RD Fnoch 1	XP_011859252.1	PREDICTED: uncharacterized protein LOC105556760 isoform X1	Medium	Vollenhovia	Vollenhovia emeryi	RD	QE44040MS	FALSE	Medium	Master Protein	XP_011859252.1	PREDICTED: uncharacterized protein LOC105556760 isoform X1 [Vollenhovia emeryi]	0.028	FALSE	0.376	7	1	1	1	1	206	22.7	10.45	0	1
RD Fnoch 1	XP_033190085.1	bifunctional methylenetetrahydrofolate dehydrogenase/cyclohydrolase, mitochondrial	Medium	Bombus	Bombus vancouverensis nearcticus	RD	QE44040MS	FALSE	Medium	Master Protein	XP_033190085.1	bifunctional methylenetetrahydrofolate dehydrogenase/cyclohydrolase, mitochondrial [Bombus vancouverensis nearcticus]	0.028	FALSE	0.334	3	1	1	1	1	329	36.4	8.82	0	1
RD Fnoch 1	XP_026298285.1	apolipophorins	High	Apis	Apis mellifera	RD	QE44043MS	FALSE	High	Master Protein	XP_026298285.1	apolipophorins [Apis mellifera]	0	FALSE	916.633	43	147	277	55	58	3382	376.6	8.47	885.79	147
RD Fnoch 1	ASQ15625.1	putative cyclin-dependent serine/threonine-protein kinase	High	Apis	Apis mellifera	RD	QE44043MS	FALSE	High	Master Protein	ASQ15625.1	putative cyclin-dependent serine/threonine-protein kinase [Apis mellifera]	0	FALSE	779.738	72	76	164	6	6	1511	175.7	5.25	685.01	76
RD Fnoch 1	XP_001121241.3	uncharacterized protein DDB_G0283357	High	Apis	Apis mellifera	RD	QE44043MS	FALSE	High	Master Protein	XP_001121241.3	uncharacterized protein DDB_G0283357 [Apis mellifera]	0	FALSE	768.983	69	72	161	2	2	1508	175.4	5.24	675.97	72
RD Fnoch 1	PBC34817.1	Apolipophorin	High	Apis	Apis cerana cerana	RD	QE44043MS	FALSE	High	Master Protein	PBC34817.1	Apolipophorin [Apis cerana cerana]	0	FALSE	424.53	24	85	151	0	2	3438	383.9	8.54	432.97	85
RD Fnoch 1	NP_001011600.1	hexamerin 70b precursor	High	Apis	Apis mellifera	RD	QE44043MS	FALSE	High	Master Protein	NP_001011600.1	hexamerin 70b precursor [Apis mellifera]	0	FALSE	393.057	46	32	215	9	32	683	79.5	7.23	782.44	32
RD Fnoch 1	NP_001318046.1	larval-specific very high density lipoprotein precursor	High	Apis	Apis mellifera	RD	QE44043MS	FALSE	High	Master Protein	NP_001318046.1	larval-specific very high density lipoprotein precursor [Apis mellifera]	0	FALSE	385.329	32	51	128	28	30	1507	173.1	7.02	453.19	51
RD Fnoch 1	XP_031366148.1	apolipophorins	High	Apis	Apis dorsata	RD	QE44043MS	FALSE	High	Master Protein	XP_031366148.1	apolipophorins [Apis dorsata]	0	FALSE	370.591	20	72	130	1	1	3374	375.4	8.46	351.34	72
RD Fnoch 1	NP_001107670.1	apolipophorin-III-like protein precursor	High	Apis	Apis mellifera	RD	QE44043MS	FALSE	High	Master Protein	NP_001107670.1	apolipophorin-III-like protein precursor [Apis mellifera]	0	FALSE	338.242	87	24	474	1	19	193	21.3	5.66	2121.15	24
RD Fnoch 1	ABR45905.1	hexamerin	High	Apis	Apis mellifera	RD	QE44043MS	FALSE	High	Master Protein	ABR45905.1	hexamerin [Apis mellifera]	0	FALSE	330.325	52	39	169	0	39	686	81.3	8.16	551.27	39
RD Fnoch 1	XP_016770154.2	hexamerin 110 isoform X1	High	Apis	Apis mellifera	RD	QE44043MS	FALSE	High	Master Protein	XP_016770154.2	hexamerin 110 isoform X1 [Apis mellifera]	0	FALSE	312.369	38	34	134	0	1	1010	112.1	6.93	519.41	34
RD Fnoch 1	ABR45906.1	high Glx storage protein	High	Apis	Apis mellifera	RD	QE44043MS	FALSE	High	Master Protein	ABR45906.1	high Glx storage protein [Apis mellifera]	0	FALSE	309.79	38	34	130	0	1	1010	112.1	6.93	504.79	34
RD Fnoch 1	XP_001121746.2	neurofilament heavy polypeptide	High	Apis	Apis mellifera	RD	QE44043MS	FALSE	High	Master Protein	XP_001121746.2	neurofilament heavy polypeptide [Apis mellifera]	0	FALSE	283.868	51	19	46	11	16	491	52	4.54	234.37	19
RD Fnoch 1	ABD92645.1	OBP13	High	Apis	Apis mellifera	RD	QE44043MS	FALSE	High	Master Protein	ABD92645.1	OBP13 [Apis mellifera]	0	FALSE	275.756	73	22	102	4	22	132	15.1	6.61	306.69	22
RD Fnoch 1	AAO39761.1	transferrin	High	Apis	Apis mellifera	RD	QE44043MS	FALSE	High	Master Protein	AAO39761.1	transferrin [Apis mellifera]	0	FALSE	266.229	62	45	75	6	41	712	78.6	7.06	236.22	45
RD Fnoch 1	XP_016769017.1	chitinase-like protein EN03 isoform X1	High	Apis	Apis mellifera	RD	QE44043MS	FALSE	High	Master Protein	XP_016769017.1	chitinase-like protein EN03 isoform X1 [Apis mellifera]	0	FALSE	257.091	62	26	73	0	1	444	49.3	7.78	291.44	26
RD Fnoch 1	XP_016769016.1	chitinase-like protein Idgf4 isoform X2	High	Apis	Apis mellifera	RD	QE44043MS	FALSE	High	Master Protein	XP_016769016.1	chitinase-like protein Idgf4 isoform X2 [Apis mellifera]	0	FALSE	256.056	62	27	77	0	2	438	48.7	8.02	300.38	27
RD Fnoch 1	XP_392381.3	putative cysteine proteinase CG12163 isoform X2	High	Apis	Apis mellifera	RD	QE44043MS	FALSE	High	Master Protein	XP_392381.3	putative cysteine proteinase CG12163 isoform X2 [Apis mellifera]	0	FALSE	237.477	29	26	48	0	26	881	100.3	6.1	187.02	26
RD Fnoch 1	ABQ59246.1	hexamerin 70a	High	Apis	Apis mellifera	RD	QE44043MS	FALSE	High	Master Protein	ABQ59246.1	hexamerin 70a [Apis mellifera]	0	FALSE	215.343	43	33	99	0	33	684	81.4	6.93	285.8	33
RD Fnoch 1	XP_003698326.1	FK506-binding protein 2 isoform X2	High	Apis	Apis florea	RD	QE44043MS	FALSE	High	Master Protein	XP_003698326.1	FK506-binding protein 2 isoform X2 [Apis florea]	0	FALSE	214.934	67	23	64	0	14	232	25.6	4.83	207.02	23
RD Fnoch 1	XP_026301410.1	fibrillin-2	High	Apis	Apis mellifera	RD	QE44043MS	FALSE	High	Master Protein	XP_026301410.1	fibrillin-2 [Apis mellifera]	0	FALSE	204.348	15	27	61	22	27	2597	283.9	5.21	188.73	27
RD Fnoch 1	NP_001035313.1	odorant binding protein 14 precursor	High	Apis	Apis mellifera	RD	QE44043MS	FALSE	High	Master Protein	NP_001035313.1	odorant binding protein 14 precursor [Apis mellifera]	0	FALSE	157.502	83	22	83	0	22	135	15.2	5.97	264.3	22
RD Fnoch 1	PBC34213.1	hypothetical protein APICC_02822	High	Apis	Apis cerana cerana	RD	QE44043MS	FALSE	High	Master Protein	PBC34213.1	hypothetical protein APICC_02822 [Apis cerana cerana]	0	FALSE	152.24	11	16	72	0	16	431	49.7	4.89	214.2	16
RD Fnoch 1	XP_006609579.1	vitellogenin-6-like	High	Apis	Apis dorsata	RD	QE44043MS	FALSE	High	Master Protein	XP_006609579.1	vitellogenin-6-like [Apis dorsata]	0	FALSE	147.479	14	22	48	1	1	1507	173.1	7.12	145.36	22
RD Fnoch 1	NP_001011583.1	chemosensory protein 3 precursor	High	Apis	Apis mellifera	RD	QE44043MS	FALSE	High	Master Protein	NP_001011583.1	chemosensory protein 3 precursor [Apis mellifera]	0	FALSE	142.451	68	15	97	0	2	130	14.9	7.68	235.25	15
RD Fnoch 1	XP_006568803.2	uncharacterized protein LOC410793	High	Apis	Apis mellifera	RD	QE44043MS	FALSE	High	Master Protein	XP_006568803.2	uncharacterized protein LOC410793 [Apis mellifera]	0	FALSE	131.043	10	43	47	13	32	4361	500	6.68	113.75	43
RD Fnoch 1	XP_026298921.1	nucleoprotein TPR isoform X2	High	Apis	Apis mellifera	RD	QE44043MS	FALSE	High	Master Protein	XP_026298921.1	nucleoprotein TPR isoform X2 [Apis mellifera]	0	FALSE	130.464	45	21	29	0	21	558	63.9	5.33	98.64	21
RD Fnoch 1	XP_003249661.2	collagen alpha-1(IV) chain isoform X1	High	Apis	Apis mellifera	RD	QE44043MS	FALSE	High	Master Protein	XP_003249661.2	collagen alpha-1(IV) chain isoform X1 [Apis mellifera]	0	FALSE	125.848	47	20	31	0	10	444	46.7	8.07	95.15	20
RD Fnoch 1	PBC33001.1	Transcriptional adapter 2B	High	Apis	Apis cerana cerana	RD	QE44043MS	FALSE	High	Master Protein	PBC33001.1	Transcriptional adapter 2B [Apis cerana cerana]	0	FALSE	118.113	14	14	73	0	1	624	71.7	5.9	129.9	14
RD Fnoch 1	XP_016772082.1	uncharacterized protein LOC102656354	High	Apis	Apis mellifera	RD	QE44043MS	FALSE	High	Master Protein	XP_016772082.1	uncharacterized protein LOC102656354 [Apis mellifera]	0	FALSE	109.766	49	5	32	3	4	119	12.4	8.54	116.9	5
RD Fnoch 1	PBC28297.1	hypothetical protein APICC_04004	High	Apis	Apis cerana cerana	RD	QE44043MS	FALSE	High	Master Protein	PBC28297.1	hypothetical protein APICC_04004 [Apis cerana cerana]	0	FALSE	108.799	49	10	33	0	9	134	15.4	5.54	93.73	10
RD Fnoch 1	NP_001035349.1	alpha-glucosidase precursor	High	Apis	Apis mellifera	RD	QE44043MS	FALSE	High	Master Protein	NP_001035349.1	alpha-glucosidase precursor [Apis mellifera]	0	FALSE	108.37	29	14	31	1	14	580	66.5	6.28	96.46	14
RD Fnoch 1	XP_392499.4	flocculation protein FLO11 isoform X1	High	Apis	Apis mellifera	RD	QE44043MS	FALSE	High	Master Protein	XP_392499.4	flocculation protein FLO11 isoform X1 [Apis mellifera]	0	FALSE	99.133	12	14	23	0	13	962	104.7	6.02	82.48	14
RD Fnoch 1	XP_026299731.1	laminin subunit alpha	High	Apis	Apis mellifera	RD	QE44043MS	FALSE	High	Master Protein	XP_026299731.1	laminin subunit alpha [Apis mellifera]	0	FALSE	88.963	7	20	25	5	20	3665	408.3	5.21	72.12	20
RD Fnoch 1	XP_016767673.2	protein obstructor-E	High	Apis	Apis mellifera	RD	QE44043MS	FALSE	High	Master Protein	XP_016767673.2	protein obstructor-E [Apis mellifera]	0	FALSE	86.446	65	11	18	1	11	233	25.7	5.01	53.65	11
RD Fnoch 1	XP_016920702.1	prisilkin-39 isoform X1	High	Apis	Apis cerana	RD	QE44043MS	FALSE	High	Master Protein	XP_016920702.1	prisilkin-39 isoform X1 [Apis cerana]	0	FALSE	83.998	20	11	20	0	1	496	52.7	6.87	63.07	11
RD Fnoch 1	PBC30183.1	Putative acyl-CoA-binding protein	High	Apis	Apis cerana cerana	RD	QE44043MS	FALSE	High	Master Protein	PBC30183.1	Putative acyl-CoA-binding protein [Apis cerana cerana]	0	FALSE	83.779	80	12	19	0	12	99	11.2	7.28	67.35	12
RD Fnoch 1	P56682.1	RecName: Full=Chymotrypsin inhibitor; AltName: Full=AMCI	High			RD	QE44043MS	FALSE	High	Master Protein	P56682.1	RecName: Full=Chymotrypsin inhibitor; AltName: Full=AMCI	0	FALSE	79.166	100	9	81	1	9	56	6	4.73	168.94	9
RD Fnoch 1	NP_001257746.1	cuticular protein 1 precursor	High	Apis	Apis mellifera	RD	QE44043MS	FALSE	High	Master Protein	NP_001257746.1	cuticular protein 1 precursor [Apis mellifera]	0	FALSE	72.906	75	11	18	3	8	216	21.6	7.47	63.36	11
RD Fnoch 1	PBC32553.1	Thymosin beta-a	High	Apis	Apis cerana cerana	RD	QE44043MS	FALSE	High	Master Protein	PBC32553.1	Thymosin beta-a [Apis cerana cerana]	0	FALSE	72.74	42	9	22	0	1	231	26.2	6.43	67.05	9
RD Fnoch 1	NP_001257747.1	cuticular protein 2 precursor	High	Apis	Apis mellifera	RD	QE44043MS	FALSE	High	Master Protein	NP_001257747.1	cuticular protein 2 precursor [Apis mellifera]	0	FALSE	70.723	38	8	10	2	5	264	26.4	8.28	43.49	8
RD Fnoch 1	XP_016768976.1	LOW QUALITY PROTEIN: interferon-related developmental regulator 1-like	High	Apis	Apis mellifera	RD	QE44043MS	FALSE	High	Master Protein	XP_016768976.1	LOW QUALITY PROTEIN: interferon-related developmental regulator 1-like [Apis mellifera]	0	FALSE	70.324	11	6	20	4	6	737	82.2	5.72	92.57	6
RD Fnoch 1	XP_012229018.1	PREDICTED: FK506-binding protein 2 isoform X1	High	Linepithema	Linepithema humile	RD	QE44043MS	FALSE	High	Master Protein	XP_012229018.1	PREDICTED: FK506-binding protein 2 isoform X1 [Linepithema humile]	0	FALSE	69.844	30	10	21	0	1	237	26.1	4.94	77.22	10
RD Fnoch 1	XP_031369127.1	thymosin beta isoform X2	High	Apis	Apis dorsata	RD	QE44043MS	FALSE	High	Master Protein	XP_031369127.1	thymosin beta isoform X2 [Apis dorsata]	0	FALSE	67.996	73	10	21	0	2	128	14	5.19	63.01	10
RD Fnoch 1	XP_006569964.1	DNA-directed RNA polymerase III subunit RPC1 isoform X2	High	Apis	Apis mellifera	RD	QE44043MS	FALSE	High	Master Protein	XP_006569964.1	DNA-directed RNA polymerase III subunit RPC1 isoform X2 [Apis mellifera]	0	FALSE	67.15	6	10	14	0	10	2011	228	8	53.78	10
RD Fnoch 1	TRYP_PIG|	TRYP_PIG|	High			RD	QE44043MS	FALSE	High	Master Protein	TRYP_PIG|	TRYP_PIG|	0	TRUE	65.445	39	6	17	6	6	231	24.4	7.18	67.81	6
RD Fnoch 1	XP_026296176.1	uncharacterized protein LOC724971 isoform X1	High	Apis	Apis mellifera	RD	QE44043MS	FALSE	High	Master Protein	XP_026296176.1	uncharacterized protein LOC724971 isoform X1 [Apis mellifera]	0	FALSE	64.831	10	16	16	0	16	2290	260.1	6.14	46.01	16
RD Fnoch 1	ADD51172.1	hypothetical protein, partial	High	Apis	Apis mellifera	RD	QE44043MS	FALSE	High	Master Protein	ADD51172.1	hypothetical protein, partial [Apis mellifera]	0	FALSE	61.982	36	5	11	2	2	179	18.9	4.78	51.78	5
RD Fnoch 1	XP_026298263.1	superoxide dismutase [Cu-Zn]-chloroplastic-like	High	Apis	Apis mellifera]	RD	QE44043MS	FALSE	High	Master Protein	XP_026298263.1	superoxide dismutase [Cu-Zn], chloroplastic-like [Apis mellifera]	0	FALSE	61.928	72	10	17	1	10	177	18.9	6.86	50.27	10
RD Fnoch 1	XP_016918733.1	protein obstructor-E isoform X1	High	Apis	Apis cerana	RD	QE44043MS	FALSE	High	Master Protein	XP_016918733.1	protein obstructor-E isoform X1 [Apis cerana]	0	FALSE	60.485	67	11	16	0	11	269	29.5	5.01	47	11
RD Fnoch 1	PBC33709.1	Proactivator polypeptide	High	Apis	Apis cerana cerana	RD	QE44043MS	FALSE	High	Master Protein	PBC33709.1	Proactivator polypeptide [Apis cerana cerana]	0	FALSE	57.523	7	7	23	0	7	888	99.9	5.53	56.58	7
RD Fnoch 1	XP_392145.3	glucose dehydrogenase[FAD,quinone]	High	Apis	Apis mellifera]	RD	QE44043MS	FALSE	High	Master Protein	XP_392145.3	glucose dehydrogenase [FAD, quinone] [Apis mellifera]	0	FALSE	56.83	20	12	20	10	11	621	70	5.88	47.65	12
RD Fnoch 1	PBC33374.1	Neutral alpha-glucosidase AB	High	Apis	Apis cerana cerana	RD	QE44043MS	FALSE	High	Master Protein	PBC33374.1	Neutral alpha-glucosidase AB [Apis cerana cerana]	0	FALSE	56.443	8	5	9	0	5	955	110.2	6.33	39.91	5
RD Fnoch 1	PBC25650.1	Lysozyme	High	Apis	Apis cerana cerana	RD	QE44043MS	FALSE	High	Master Protein	PBC25650.1	Lysozyme [Apis cerana cerana]	0	FALSE	55.562	62	9	18	0	1	144	16.1	4.88	53.08	9
RD Fnoch 1	XP_393161.3	lysozyme	High	Apis	Apis mellifera	RD	QE44043MS	FALSE	High	Master Protein	XP_393161.3	lysozyme [Apis mellifera]	0	FALSE	55.309	58	9	20	1	1	153	17.1	4.88	53.14	9
RD Fnoch 1	XP_026299738.1	laminin subunit gamma-1	High	Apis	Apis mellifera	RD	QE44043MS	FALSE	High	Master Protein	XP_026299738.1	laminin subunit gamma-1 [Apis mellifera]	0	FALSE	51.175	15	15	16	2	15	1621	180.6	5.29	48.83	15
RD Fnoch 1	XP_624838.1	uncharacterized protein LOC552461	High	Apis	Apis mellifera	RD	QE44043MS	FALSE	High	Master Protein	XP_624838.1	uncharacterized protein LOC552461 [Apis mellifera]	0	FALSE	48.899	30	4	15	3	4	131	14.5	6	54.77	4
RD Fnoch 1	NP_001165849.1	cuticular protein analogous to peritrophins 3-B precursor	High	Apis	Apis mellifera	RD	QE44043MS	FALSE	High	Master Protein	NP_001165849.1	cuticular protein analogous to peritrophins 3-B precursor [Apis mellifera]	0	FALSE	48.246	44	10	16	3	10	294	33.6	6.13	48.96	10
RD Fnoch 1	NP_001257748.1	cuticular protein 3 precursor	High	Apis	Apis mellifera	RD	QE44043MS	FALSE	High	Master Protein	NP_001257748.1	cuticular protein 3 precursor [Apis mellifera]	0	FALSE	47.343	36	12	13	5	12	317	34.3	5.69	39.63	12
RD Fnoch 1	XP_024224299.1	uncharacterized protein LOC100740590	High	Bombus	Bombus impatiens	RD	QE44043MS	FALSE	High	Master Protein	XP_024224299.1	uncharacterized protein LOC100740590 [Bombus impatiens]	0	FALSE	46.57	22	6	31	0	1	193	21.4	5.67	66.02	6
RD Fnoch 1	NP_001011627.1	phenoloxidase subunit A3	High	Apis	Apis mellifera	RD	QE44043MS	FALSE	High	Master Protein	NP_001011627.1	phenoloxidase subunit A3 [Apis mellifera]	0	FALSE	45.069	12	9	26	2	9	693	80	6.76	71.89	9
RD Fnoch 1	XP_006571829.1	laminin subunit beta-1 isoform X1	High	Apis	Apis mellifera	RD	QE44043MS	FALSE	High	Master Protein	XP_006571829.1	laminin subunit beta-1 isoform X1 [Apis mellifera]	0	FALSE	43.877	10	13	14	0	13	1801	201.1	5.34	36.96	13
RD Fnoch 1	AEM44813.1	secapin-2 precursor	High	Apis	Apis mellifera	RD	QE44043MS	FALSE	High	Master Protein	AEM44813.1	secapin-2 precursor [Apis mellifera]	0	FALSE	43.545	47	5	12	0	5	90	10	9.39	39.29	5
RD Fnoch 1	XP_393146.1	uncharacterized protein LOC409648	High	Apis	Apis mellifera	RD	QE44043MS	FALSE	High	Master Protein	XP_393146.1	uncharacterized protein LOC409648 [Apis mellifera]	0	FALSE	42.775	51	8	9	3	8	201	22.9	4.91	37.64	8
RD Fnoch 1	XP_624076.1	ferritin heavy polypeptide-like 17	High	Apis	Apis mellifera	RD	QE44043MS	FALSE	High	Master Protein	XP_624076.1	ferritin heavy polypeptide-like 17 [Apis mellifera]	0	FALSE	42.764	20	5	11	2	5	217	25.2	6.54	37.17	5
RD Fnoch 1	XP_006560077.1	omega-conotoxin-like protein 1	High	Apis	Apis mellifera	RD	QE44043MS	FALSE	High	Master Protein	XP_006560077.1	omega-conotoxin-like protein 1 [Apis mellifera]	0	FALSE	41.652	50	3	14	2	3	74	8.3	8.4	29.98	3
RD Fnoch 1	K1C9_HUMAN|	K1C9_HUMAN|	High			RD	QE44043MS	FALSE	High	Master Protein	K1C9_HUMAN|	K1C9_HUMAN|	0	TRUE	40.835	23	10	10	9	9	623	62.1	5.3	29.6	10
RD Fnoch 1	Q06602.1	RecName: Full=Apidaecins type 73; Contains: RecName: Full=Apidaecin; Contains: RecName: Full=Apidaecin-1B; AltName: Full=Apidaecin IB; Contains: RecName: Full=Apidaecin-1A; AltName: Full=Apidaecin IA; Flags: Precursor	High			RD	QE44043MS	FALSE	High	Master Protein	Q06602.1	RecName: Full=Apidaecins type 73; Contains: RecName: Full=Apidaecin; Contains: RecName: Full=Apidaecin-1B; AltName: Full=Apidaecin IB; Contains: RecName: Full=Apidaecin-1A; AltName: Full=Apidaecin IA; Flags: Precursor	0	FALSE	40.332	62	3	18	1	1	283	32.7	10.99	54.72	3
RD Fnoch 1	XP_625222.4	uncharacterized protein LOC552843	High	Apis	Apis mellifera	RD	QE44043MS	FALSE	High	Master Protein	XP_625222.4	uncharacterized protein LOC552843 [Apis mellifera]	0	FALSE	38.146	2	2	10	1	2	824	93.7	6.27	46.33	2
RD Fnoch 1	XP_026295805.1	uncharacterized protein LOC552283	High	Apis	Apis mellifera	RD	QE44043MS	FALSE	High	Master Protein	XP_026295805.1	uncharacterized protein LOC552283 [Apis mellifera]	0	FALSE	37.727	16	8	9	0	8	430	49.9	8.18	26.6	8
RD Fnoch 1	XP_006558732.1	transcriptional regulator ATRX homolog	High	Apis	Apis mellifera	RD	QE44043MS	FALSE	High	Master Protein	XP_006558732.1	transcriptional regulator ATRX homolog [Apis mellifera]	0	FALSE	37.209	16	5	7	3	5	287	33.4	9.14	23	5
RD Fnoch 1	XP_016916307.1	apidaecins type 22	High	Apis	Apis cerana	RD	QE44043MS	FALSE	High	Master Protein	XP_016916307.1	apidaecins type 22 [Apis cerana]	0	FALSE	36.513	58	3	15	1	1	88	10	10.76	43.41	3
RD Fnoch 1	XP_392799.3	apolipoprotein D	High	Apis	Apis mellifera	RD	QE44043MS	FALSE	High	Master Protein	XP_392799.3	apolipoprotein D [Apis mellifera]	0	FALSE	35.883	32	6	12	2	2	270	30.3	7.23	42.13	6
RD Fnoch 1	XP_006608996.1	uncharacterized protein LOC102671924	High	Apis	Apis dorsata	RD	QE44043MS	FALSE	High	Master Protein	XP_006608996.1	uncharacterized protein LOC102671924 [Apis dorsata]	0	FALSE	35.371	53	9	15	0	9	154	17.2	5.01	27.82	9
RD Fnoch 1	XP_012347450.1	ATPase H(+)-transporting accessory protein 2 isoform X1	High	Apis	Apis florea	RD	QE44043MS	FALSE	High	Master Protein	XP_012347450.1	ATPase H(+)-transporting accessory protein 2 isoform X1 [Apis florea]	0	FALSE	35.094	14	4	5	0	4	437	49.1	5.33	20.2	4
RD Fnoch 1	XP_003250675.2	uncharacterized protein LOC100577844 isoform X1	High	Apis	Apis mellifera	RD	QE44043MS	FALSE	High	Master Protein	XP_003250675.2	uncharacterized protein LOC100577844 isoform X1 [Apis mellifera]	0	FALSE	34.806	26	5	13	0	5	258	29.9	6.92	46.14	5
RD Fnoch 1	XP_012346355.1	LOW QUALITY PROTEIN: uncharacterized protein LOC100865996, partial	High	Apis	Apis florea	RD	QE44043MS	FALSE	High	Master Protein	XP_012346355.1	LOW QUALITY PROTEIN: uncharacterized protein LOC100865996, partial [Apis florea]	0	FALSE	34.158	3	12	14	1	1	3853	442.3	6.76	27.66	12
RD Fnoch 1	K2C1_HUMAN|	K2C1_HUMAN|	High			RD	QE44043MS	FALSE	High	Master Protein	K2C1_HUMAN|	K2C1_HUMAN|	0	TRUE	33.826	14	9	10	8	8	643	65.8	8.12	29.03	9
RD Fnoch 1	XP_006562242.2	papilin isoform X1	High	Apis	Apis mellifera	RD	QE44043MS	FALSE	High	Master Protein	XP_006562242.2	papilin isoform X1 [Apis mellifera]	0	FALSE	33.803	5	11	11	0	11	2877	315.5	4.73	20.79	11
RD Fnoch 1	XP_006609071.1	uncharacterized protein LOC102681615 isoform X1	High	Apis	Apis dorsata	RD	QE44043MS	FALSE	High	Master Protein	XP_006609071.1	uncharacterized protein LOC102681615 isoform X1 [Apis dorsata]	0	FALSE	33.243	37	5	7	0	5	135	15.5	8.03	28.21	5
RD Fnoch 1	AEM44814.1	secapin-3 precursor	High	Apis	Apis mellifera	RD	QE44043MS	FALSE	High	Master Protein	AEM44814.1	secapin-3 precursor [Apis mellifera]	0	FALSE	32.823	49	8	23	7	8	115	13.5	7.9	48.06	8
RD Fnoch 1	XP_026296062.1	lysosomal alpha-mannosidase isoform X1	High	Apis	Apis mellifera	RD	QE44043MS	FALSE	High	Master Protein	XP_026296062.1	lysosomal alpha-mannosidase isoform X1 [Apis mellifera]	0	FALSE	32.332	12	8	11	0	8	999	116.2	6.55	29.23	8
RD Fnoch 1	XP_016766933.1	protein artichoke	High	Apis	Apis mellifera	RD	QE44043MS	FALSE	High	Master Protein	XP_016766933.1	protein artichoke [Apis mellifera]	0	FALSE	32.006	9	7	9	0	7	671	75.7	6.55	25.21	7
RD Fnoch 1	XP_001599993.2	FK506-binding protein 2 isoform X2	High	Nasonia	Nasonia vitripennis	RD	QE44043MS	FALSE	High	Master Protein	XP_001599993.2	FK506-binding protein 2 isoform X2 [Nasonia vitripennis]	0	FALSE	31.386	24	4	7	0	0	217	24.1	4.92	27.01	4
RD Fnoch 1	XP_397488.4	uncharacterized protein LOC408280	High	Apis	Apis mellifera	RD	QE44043MS	FALSE	High	Master Protein	XP_397488.4	uncharacterized protein LOC408280 [Apis mellifera]	0	FALSE	30.115	14	3	7	2	2	573	61.6	6.18	31.29	3
RD Fnoch 1	ACH96372.1	apidaecin	High	Apis	Apis cerana cerana	RD	QE44043MS	FALSE	High	Master Protein	ACH96372.1	apidaecin [Apis cerana cerana]	0	FALSE	29.414	44	3	14	0	1	172	19.7	10.68	39.88	3
RD Fnoch 1	XP_003251110.1	uncharacterized protein LOC100578085	High	Apis	Apis mellifera	RD	QE44043MS	FALSE	High	Master Protein	XP_003251110.1	uncharacterized protein LOC100578085 [Apis mellifera]	0	FALSE	28.997	20	6	7	1	6	285	32.2	5.31	21.8	6
RD Fnoch 1	PBC28325.1	Apolipoprotein D	High	Apis	Apis cerana cerana	RD	QE44043MS	FALSE	High	Master Protein	PBC28325.1	Apolipoprotein D [Apis cerana cerana]	0	FALSE	28.796	34	6	13	0	2	285	32.1	7.03	40.29	6
RD Fnoch 1	XP_003249362.1	uncharacterized protein LOC100577680	High	Apis	Apis mellifera	RD	QE44043MS	FALSE	High	Master Protein	XP_003249362.1	uncharacterized protein LOC100577680 [Apis mellifera]	0	FALSE	27.985	30	7	8	1	7	383	41.3	6.93	27.16	7
RD Fnoch 1	XP_031774128.1	probable phospholipid hydroperoxide glutathione peroxidase	High	Apis	Apis florea	RD	QE44043MS	FALSE	High	Master Protein	XP_031774128.1	probable phospholipid hydroperoxide glutathione peroxidase [Apis florea]	0	FALSE	27.04	14	4	10	0	4	202	23.3	5.47	28.96	4
RD Fnoch 1	NP_001229473.1	peptidyl-prolyl cis-trans isomerase B precursor	High	Apis	Apis mellifera	RD	QE44043MS	FALSE	High	Master Protein	NP_001229473.1	peptidyl-prolyl cis-trans isomerase B precursor [Apis mellifera]	0	FALSE	26.049	19	3	4	0	3	206	22.6	8.35	21.22	3
RD Fnoch 1	XP_006561863.1	beta-hexosaminidase subunit beta	High	Apis	Apis mellifera	RD	QE44043MS	FALSE	High	Master Protein	XP_006561863.1	beta-hexosaminidase subunit beta [Apis mellifera]	0	FALSE	25.365	13	6	8	2	6	565	64.2	7.21	21.37	6
RD Fnoch 1	XP_016766417.2	teneurin-m isoform X1	High	Apis	Apis mellifera	RD	QE44043MS	FALSE	High	Master Protein	XP_016766417.2	teneurin-m isoform X1 [Apis mellifera]	0	FALSE	25.168	2	4	4	0	4	3371	375.4	5.67	16.03	4
RD Fnoch 1	XP_006562821.3	dipeptidase 1 isoform X1	High	Apis	Apis mellifera	RD	QE44043MS	FALSE	High	Master Protein	XP_006562821.3	dipeptidase 1 isoform X1 [Apis mellifera]	0	FALSE	24.713	12	4	6	0	4	457	51.6	6.65	18.91	4
RD Fnoch 1	XP_006565503.2	alpha-2-macroglobulin-like protein 1 isoform X1	High	Apis	Apis mellifera	RD	QE44043MS	FALSE	High	Master Protein	XP_006565503.2	alpha-2-macroglobulin-like protein 1 isoform X1 [Apis mellifera]	0	FALSE	23.805	5	6	7	0	1	1777	200.3	6.13	20.07	6
RD Fnoch 1	XP_026298283.1	leukocyte elastase inhibitor	High	Apis	Apis mellifera	RD	QE44043MS	FALSE	High	Master Protein	XP_026298283.1	leukocyte elastase inhibitor [Apis mellifera]	0	FALSE	23.729	5	3	5	2	3	640	73.1	9.33	18.79	3
RD Fnoch 1	XP_016916537.1	uncharacterized protein LOC108000609	High	Apis	Apis cerana	RD	QE44043MS	FALSE	High	Master Protein	XP_016916537.1	uncharacterized protein LOC108000609 [Apis cerana]	0	FALSE	23.414	5	4	5	0	4	963	107.5	6.61	17.78	4
RD Fnoch 1	AAX33236.1	venom carbohydrate-rich protein precursor	High	Apis	Apis mellifera	RD	QE44043MS	FALSE	High	Master Protein	AAX33236.1	venom carbohydrate-rich protein precursor [Apis mellifera]	0	FALSE	23.385	21	6	10	0	6	223	24.8	4.67	29.28	6
RD Fnoch 1	XP_016768602.2	alpha-2-macroglobulin-like protein 1 isoform X2	High	Apis	Apis mellifera	RD	QE44043MS	FALSE	High	Master Protein	XP_016768602.2	alpha-2-macroglobulin-like protein 1 isoform X2 [Apis mellifera]	0	FALSE	23.292	5	6	7	0	1	1776	200.3	6.13	18.28	6
RD Fnoch 1	XP_031367254.1	DE-cadherin isoform X2	High	Apis	Apis dorsata	RD	QE44043MS	FALSE	High	Master Protein	XP_031367254.1	DE-cadherin isoform X2 [Apis dorsata]	0	FALSE	22.851	7	6	6	0	6	1492	167.1	4.84	19.14	6
RD Fnoch 1	XP_016769182.2	phenoloxidase-activating factor 2 isoform X1	High	Apis	Apis mellifera	RD	QE44043MS	FALSE	High	Master Protein	XP_016769182.2	phenoloxidase-activating factor 2 isoform X1 [Apis mellifera]	0	FALSE	22.634	15	4	7	1	4	417	45.8	5.71	15.91	4
RD Fnoch 1	XP_029040146.1	carboxypeptidase D-like isoform X1	High	Osmia	Osmia bicornis bicornis	RD	QE44043MS	FALSE	High	Master Protein	XP_029040146.1	carboxypeptidase D-like isoform X1 [Osmia bicornis bicornis]	0	FALSE	22.067	2	3	5	0	3	1677	190	6.05	15.99	3
RD Fnoch 1	AEY60498.1	FABP-like protein	High	Apis	Apis cerana	RD	QE44043MS	FALSE	High	Master Protein	AEY60498.1	FABP-like protein [Apis cerana]	0	FALSE	21.77	52	4	5	0	4	135	15.5	5.58	15.62	4
RD Fnoch 1	ACH96377.1	apidaecin	High	Apis	Apis cerana cerana	RD	QE44043MS	FALSE	High	Master Protein	ACH96377.1	apidaecin [Apis cerana cerana]	0	FALSE	21.531	29	2	9	1	1	172	19.8	10.68	22.32	2
RD Fnoch 1	XP_006619460.1	protein obstructor-E-like	High	Apis	Apis dorsata	RD	QE44043MS	FALSE	High	Master Protein	XP_006619460.1	protein obstructor-E-like [Apis dorsata]	0	FALSE	20.956	25	6	8	0	6	233	26.2	4.93	20.27	6
RD Fnoch 1	PBC34046.1	Multiple coagulation factor deficiency protein	High	Apis	Apis cerana cerana	RD	QE44043MS	FALSE	High	Master Protein	PBC34046.1	Multiple coagulation factor deficiency protein [Apis cerana cerana]	0	FALSE	20.748	25	4	5	0	4	214	24.6	6.06	14.31	4
RD Fnoch 1	CAA51167.1	Apidaecin precursor	High	Apis	Apis mellifera	RD	QE44043MS	FALSE	High	Master Protein	CAA51167.1	Apidaecin precursor [Apis mellifera]	0	FALSE	20.629	46	3	8	3	3	168	19.4	11.28	23.41	3
RD Fnoch 1	AAC61895.1	major royal jelly protein MRJP1	High	Apis	Apis mellifera	RD	QE44043MS	FALSE	High	Master Protein	AAC61895.1	major royal jelly protein MRJP1 [Apis mellifera]	0	FALSE	19.62	18	7	8	5	7	432	48.9	5.34	18.16	7
RD Fnoch 1	XP_625272.1	uncharacterized protein LOC551993	High	Apis	Apis mellifera	RD	QE44043MS	FALSE	High	Master Protein	XP_625272.1	uncharacterized protein LOC551993 [Apis mellifera]	0	FALSE	19.338	14	4	4	2	4	374	44.2	7.61	13.39	4
RD Fnoch 1	XP_006611907.1	apidaecins type 22-like	High	Apis	Apis dorsata	RD	QE44043MS	FALSE	High	Master Protein	XP_006611907.1	apidaecins type 22-like [Apis dorsata]	0	FALSE	19.172	17	3	7	3	3	128	14.6	11.87	15.65	3
RD Fnoch 1	XP_026296012.1	LOW QUALITY PROTEIN: nidogen-2	High	Apis	Apis mellifera	RD	QE44043MS	FALSE	High	Master Protein	XP_026296012.1	LOW QUALITY PROTEIN: nidogen-2 [Apis mellifera]	0	FALSE	19.1	4	5	7	2	5	1454	159.7	4.91	17.65	5
RD Fnoch 1	XP_001120817.2	inactive serine protease scarface	High	Apis	Apis mellifera	RD	QE44043MS	FALSE	High	Master Protein	XP_001120817.2	inactive serine protease scarface [Apis mellifera]	0	FALSE	18.859	10	4	4	1	4	674	75.9	5.59	14.74	4
RD Fnoch 1	AET74051.1	ferritin heavy chain	High	Apis	Apis cerana cerana	RD	QE44043MS	FALSE	High	Master Protein	AET74051.1	ferritin heavy chain [Apis cerana cerana]	0	FALSE	18.853	7	1	7	0	1	224	25.5	6.3	16.98	1
RD Fnoch 1	XP_001120594.2	modular serine protease	High	Apis	Apis mellifera	RD	QE44043MS	FALSE	High	Master Protein	XP_001120594.2	modular serine protease [Apis mellifera]	0	FALSE	18.816	9	4	4	4	4	663	73.3	5.88	13.45	4
RD Fnoch 1	KOX79717.1	hypothetical protein WN51_11327	High	Melipona	Melipona quadrifasciata	RD	QE44043MS	FALSE	High	Master Protein	KOX79717.1	hypothetical protein WN51_11327 [Melipona quadrifasciata]	0	FALSE	18.714	28	2	5	1	2	127	13.5	8.37	18.41	2
RD Fnoch 1	PBC34689.1	GC-rich sequence DNA-binding factor	High	Apis	Apis cerana cerana	RD	QE44043MS	FALSE	High	Master Protein	PBC34689.1	GC-rich sequence DNA-binding factor [Apis cerana cerana]	0	FALSE	18.406	3	4	5	0	4	2164	249.2	6.92	11.91	4
RD Fnoch 1	XP_001120347.3	uncharacterized protein LOC725273 isoform X1	High	Apis	Apis mellifera	RD	QE44043MS	FALSE	High	Master Protein	XP_001120347.3	uncharacterized protein LOC725273 isoform X1 [Apis mellifera]	0	FALSE	17.859	17	6	7	1	6	429	47.6	4.61	16.47	6
RD Fnoch 1	XP_012343539.1	cuticle protein 38	High	Apis	Apis florea	RD	QE44043MS	FALSE	High	Master Protein	XP_012343539.1	cuticle protein 38 [Apis florea]	0	FALSE	17.836	42	2	4	2	2	108	10.6	9.16	14.74	2
RD Fnoch 1	PBC34716.1	Nucleobindin-2	High	Apis	Apis cerana cerana	RD	QE44043MS	FALSE	High	Master Protein	PBC34716.1	Nucleobindin-2 [Apis cerana cerana]	0	FALSE	17.437	13	5	5	0	5	559	66.2	5.69	12.77	5
RD Fnoch 1	XP_006570455.2	glycine-rich cell wall structural protein 1 isoform X1	High	Apis	Apis mellifera	RD	QE44043MS	FALSE	High	Master Protein	XP_006570455.2	glycine-rich cell wall structural protein 1 isoform X1 [Apis mellifera]	0	FALSE	17.135	9	3	4	0	3	663	52.7	9.01	13.12	3
RD Fnoch 1	A0A132AIB6	Peptidylprolyl isomerase	High	Sarcoptes	Sarcoptes scabiei	RD	QE44043MS	FALSE	High	Master Protein	A0A132AIB6	Peptidylprolyl isomerase OS=Sarcoptes scabiei OX=52283 GN=QR98_0092130 PE=4 SV=1	0	FALSE	16.962	8	2	5	2	2	214	23.8	4.77	16.31	2
RD Fnoch 1	XP_026297690.1	uncharacterized protein LOC113218907	High	Apis	Apis mellifera	RD	QE44043MS	FALSE	High	Master Protein	XP_026297690.1	uncharacterized protein LOC113218907 [Apis mellifera]	0	FALSE	16.595	41	4	5	2	4	123	13.5	5.54	15.59	4
RD Fnoch 1	XP_026298204.1	basement membrane-specific heparan sulfate proteoglycan core protein isoform X32	High	Apis	Apis mellifera	RD	QE44043MS	FALSE	High	Master Protein	XP_026298204.1	basement membrane-specific heparan sulfate proteoglycan core protein isoform X32 [Apis mellifera]	0	FALSE	16.577	2	4	4	0	4	4164	461.1	5.06	11.58	4
RD Fnoch 1	XP_026296717.1	division abnormally delayed protein isoform X1	High	Apis	Apis mellifera	RD	QE44043MS	FALSE	High	Master Protein	XP_026296717.1	division abnormally delayed protein isoform X1 [Apis mellifera]	0	FALSE	16.347	12	5	6	0	5	639	69.8	5.62	16.95	5
RD Fnoch 1	XP_006562425.1	serine protease inhibitor 88Ea isoform X1	High	Apis	Apis mellifera	RD	QE44043MS	FALSE	High	Master Protein	XP_006562425.1	serine protease inhibitor 88Ea isoform X1 [Apis mellifera]	0	FALSE	16.293	11	3	3	0	3	451	50.7	7.96	12.18	3
RD Fnoch 1	XP_006561846.2	fibroin heavy chain isoform X1	High	Apis	Apis mellifera	RD	QE44043MS	FALSE	High	Master Protein	XP_006561846.2	fibroin heavy chain isoform X1 [Apis mellifera]	0	FALSE	16.227	3	2	2	0	2	1483	136.8	6.18	10.07	2
RD Fnoch 1	XP_017796494.1	PREDICTED: uncharacterized protein LOC108577801	High	Habropoda	Habropoda laboriosa	RD	QE44043MS	FALSE	High	Master Protein	XP_017796494.1	PREDICTED: uncharacterized protein LOC108577801 [Habropoda laboriosa]	0	FALSE	15.946	22	3	9	2	3	194	21.3	6.01	36.64	3
RD Fnoch 1	XP_006571730.2	uncharacterized protein LOC724993	High	Apis	Apis mellifera	RD	QE44043MS	FALSE	High	Master Protein	XP_006571730.2	uncharacterized protein LOC724993 [Apis mellifera]	0	FALSE	15.771	24	5	6	4	5	315	35.3	5.62	6.74	5
RD Fnoch 1	XP_016770809.1	cilia- and flagella-associated protein 251-like	High	Apis	Apis mellifera	RD	QE44043MS	FALSE	High	Master Protein	XP_016770809.1	cilia- and flagella-associated protein 251-like [Apis mellifera]	0	FALSE	15.751	13	4	5	2	4	372	41.9	7.24	12.19	4
RD Fnoch 1	XP_001121053.2	uncharacterized protein LOC107963970	High	Apis	Apis mellifera	RD	QE44043MS	FALSE	High	Master Protein	XP_001121053.2	uncharacterized protein LOC107963970 [Apis mellifera]	0	FALSE	15.57	22	6	11	5	6	223	25.6	9.51	21.73	6
RD Fnoch 1	XP_016906961.1	amyloid-beta-like protein isoform X1	High	Apis	Apis cerana	RD	QE44043MS	FALSE	High	Master Protein	XP_016906961.1	amyloid-beta-like protein isoform X1 [Apis cerana]	0	FALSE	15.398	7	2	2	0	2	704	80.2	5.57	9.79	2
RD Fnoch 1	XP_026297169.1	uncharacterized protein PF11_0213	High	Apis	Apis mellifera	RD	QE44043MS	FALSE	High	Master Protein	XP_026297169.1	uncharacterized protein PF11_0213 [Apis mellifera]	0	FALSE	15.053	1	2	2	1	2	4658	535.2	5.64	9.07	2
RD Fnoch 1	NP_001257754.1	cuticular protein 13 precursor	High	Apis	Apis mellifera	RD	QE44043MS	FALSE	High	Master Protein	NP_001257754.1	cuticular protein 13 precursor [Apis mellifera]	0	FALSE	14.724	50	2	2	1	2	103	11.1	4.7	9.15	2
RD Fnoch 1	XP_006559822.1	polypeptide N-acetylgalactosaminyltransferase 5 isoform X1	High	Apis	Apis mellifera	RD	QE44043MS	FALSE	High	Master Protein	XP_006559822.1	polypeptide N-acetylgalactosaminyltransferase 5 isoform X1 [Apis mellifera]	0	FALSE	14.701	5	2	4	0	2	606	69.5	7.59	11.77	2
RD Fnoch 1	K1C10_HUMAN|	K1C10_HUMAN|	High			RD	QE44043MS	FALSE	High	Master Protein	K1C10_HUMAN|	K1C10_HUMAN|	0	TRUE	14.695	15	7	7	6	6	593	59.5	5.21	14.57	7
RD Fnoch 1	XP_006558537.1	putative gamma-glutamylcyclotransferase CG2811 isoform X1	High	Apis	Apis mellifera	RD	QE44043MS	FALSE	High	Master Protein	XP_006558537.1	putative gamma-glutamylcyclotransferase CG2811 isoform X1 [Apis mellifera]	0	FALSE	14.685	21	3	3	0	3	229	26.5	7.96	11.07	3
RD Fnoch 1	XP_006561909.1	A-agglutinin anchorage subunit isoform X1	High	Apis	Apis mellifera	RD	QE44043MS	FALSE	High	Master Protein	XP_006561909.1	A-agglutinin anchorage subunit isoform X1 [Apis mellifera]	0	FALSE	14.604	8	3	4	0	3	549	58.8	7.18	15.49	3
RD Fnoch 1	PBC25754.1	Hcp beta-lactamase protein	High	Apis	Apis cerana cerana	RD	QE44043MS	FALSE	High	Master Protein	PBC25754.1	Hcp beta-lactamase protein [Apis cerana cerana]	0	FALSE	14.458	8	3	3	0	3	413	46.4	6.7	11.86	3
RD Fnoch 1	XP_001121483.3	uncharacterized protein LOC725661	High	Apis	Apis mellifera	RD	QE44043MS	FALSE	High	Master Protein	XP_001121483.3	uncharacterized protein LOC725661 [Apis mellifera]	0	FALSE	13.9	9	4	4	0	4	390	44.9	6.99	9.48	4
RD Fnoch 1	XP_026298461.1	furin-like protease 2 isoform X1	High	Apis	Apis mellifera	RD	QE44043MS	FALSE	High	Master Protein	XP_026298461.1	furin-like protease 2 isoform X1 [Apis mellifera]	0	FALSE	13.559	3	2	2	0	2	1346	147	6.48	7.06	2
RD Fnoch 1	XP_006610617.1	uncharacterized protein LOC102671521	High	Apis	Apis dorsata	RD	QE44043MS	FALSE	High	Master Protein	XP_006610617.1	uncharacterized protein LOC102671521 [Apis dorsata]	0	FALSE	13.475	6	2	3	0	2	307	34.2	8.97	10.56	2
RD Fnoch 1	XP_026299161.1	uncharacterized protein LOC100578744	High	Apis	Apis mellifera	RD	QE44043MS	FALSE	High	Master Protein	XP_026299161.1	uncharacterized protein LOC100578744 [Apis mellifera]	0	FALSE	12.771	9	3	4	3	3	484	53.5	5.41	12.17	3
RD Fnoch 1	XP_003250953.1	serine protease inhibitor 3	High	Apis	Apis mellifera	RD	QE44043MS	FALSE	High	Master Protein	XP_003250953.1	serine protease inhibitor 3 [Apis mellifera]	0	FALSE	12.526	64	2	3	2	2	78	8.7	4.2	11.3	2
RD Fnoch 1	XP_003250085.1	chymotrypsin inhibitor	High	Apis	Apis mellifera	RD	QE44043MS	FALSE	High	Master Protein	XP_003250085.1	chymotrypsin inhibitor [Apis mellifera]	0	FALSE	12.437	57	2	6	2	2	82	9	4.82	16.53	2
RD Fnoch 1	XP_026298042.1	LOW QUALITY PROTEIN: uncharacterized protein LOC725838	High	Apis	Apis mellifera	RD	QE44043MS	FALSE	High	Master Protein	XP_026298042.1	LOW QUALITY PROTEIN: uncharacterized protein LOC725838 [Apis mellifera]	0	FALSE	12.136	5	2	2	0	2	791	85.4	8.69	8.14	2
RD Fnoch 1	XP_016904940.1	SPARC	High	Apis	Apis cerana	RD	QE44043MS	FALSE	High	Master Protein	XP_016904940.1	SPARC [Apis cerana]	0	FALSE	11.939	10	2	3	0	2	307	35.6	5.2	6.35	2
RD Fnoch 1	XP_006610503.1	matrix metalloproteinase-24-like	High	Apis	Apis dorsata	RD	QE44043MS	FALSE	High	Master Protein	XP_006610503.1	matrix metalloproteinase-24-like [Apis dorsata]	0	FALSE	11.797	22	2	3	0	2	117	13.4	9.48	5.74	2
RD Fnoch 1	XP_003250488.2	uncharacterized protein LOC100577901	High	Apis	Apis mellifera	RD	QE44043MS	FALSE	High	Master Protein	XP_003250488.2	uncharacterized protein LOC100577901 [Apis mellifera]	0	FALSE	11.681	17	2	3	1	2	215	23	7.34	11.16	2
RD Fnoch 1	K22E_HUMAN|	K22E_HUMAN|	High			RD	QE44043MS	FALSE	High	Master Protein	K22E_HUMAN|	K22E_HUMAN|	0	TRUE	11.663	6	3	3	2	2	645	65.8	8	6.46	3
RD Fnoch 1	XP_006612666.1	flexible cuticle protein 12-like isoform X1	High	Apis	Apis dorsata	RD	QE44043MS	FALSE	High	Master Protein	XP_006612666.1	flexible cuticle protein 12-like isoform X1 [Apis dorsata]	0	FALSE	11.593	44	3	4	0	3	124	13.7	4.25	11.5	3
RD Fnoch 1	XP_392097.5	collagen alpha-1(IV) chain	High	Apis	Apis mellifera	RD	QE44043MS	FALSE	High	Master Protein	XP_392097.5	collagen alpha-1(IV) chain [Apis mellifera]	0	FALSE	11.488	3	3	4	0	3	1929	190.8	7.09	9.44	3
RD Fnoch 1	XP_003694125.1	endoplasmin	High	Apis	Apis florea	RD	QE44043MS	FALSE	High	Master Protein	XP_003694125.1	endoplasmin [Apis florea]	0	FALSE	11.353	3	3	3	0	3	831	96	5.12	11.85	3
RD Fnoch 1	XP_020283738.1	endocuticle structural glycoprotein SgAbd-1-like	High	Pseudomyrmex	Pseudomyrmex gracilis	RD	QE44043MS	FALSE	High	Master Protein	XP_020283738.1	endocuticle structural glycoprotein SgAbd-1-like [Pseudomyrmex gracilis]	0	FALSE	10.785	16	2	3	2	2	143	15.3	4.5	11.44	2
RD Fnoch 1	XP_006565513.1	glucose dehydrogenase[FAD,quinone]	High	Apis	Apis mellifera]	RD	QE44043MS	FALSE	High	Master Protein	XP_006565513.1	glucose dehydrogenase [FAD, quinone] [Apis mellifera]	0	FALSE	10.706	7	3	3	3	3	639	70.5	6.14	9.57	3
RD Fnoch 1	NP_001172073.1	60S acidic ribosomal protein P1	High	Apis	Apis mellifera	RD	QE44043MS	FALSE	High	Master Protein	NP_001172073.1	60S acidic ribosomal protein P1 [Apis mellifera]	0	FALSE	10.662	21	1	1	1	1	111	11.6	4.5	6.27	1
RD Fnoch 1	OAD60007.1	Calsyntenin-1, partial	High	Eufriesea	Eufriesea mexicana	RD	QE44043MS	FALSE	High	Master Protein	OAD60007.1	Calsyntenin-1, partial [Eufriesea mexicana]	0	FALSE	10.563	5	2	2	0	2	1018	113.4	6.27	8.48	2
RD Fnoch 1	XP_001122227.1	protein D2	High	Apis	Apis mellifera	RD	QE44043MS	FALSE	High	Master Protein	XP_001122227.1	protein D2 [Apis mellifera]	0	FALSE	10.533	9	2	3	0	2	202	23.1	8.47	10.38	2
RD Fnoch 1	XP_624822.4	collagen alpha-1(I) chain	High	Apis	Apis mellifera	RD	QE44043MS	FALSE	High	Master Protein	XP_624822.4	collagen alpha-1(I) chain [Apis mellifera]	0	FALSE	10.411	3	2	2	1	2	1071	110.4	7.62	7.63	2
RD Fnoch 1	PBC31786.1	Fructose-bisphosphate aldolase	High	Apis	Apis cerana cerana	RD	QE44043MS	FALSE	High	Master Protein	PBC31786.1	Fructose-bisphosphate aldolase [Apis cerana cerana]	0	FALSE	10.379	6	3	3	0	3	387	41.7	8.12	8.74	3
RD Fnoch 1	XP_025269686.1	endoplasmic reticulum chaperone BiP isoform X2	High	Camponotus	Camponotus floridanus	RD	QE44043MS	FALSE	High	Master Protein	XP_025269686.1	endoplasmic reticulum chaperone BiP isoform X2 [Camponotus floridanus]	0	FALSE	10.25	4	3	3	0	3	966	106.2	5.82	8.64	3
RD Fnoch 1	XP_017796706.1	PREDICTED: transferrin	High	Habropoda	Habropoda laboriosa	RD	QE44043MS	FALSE	High	Master Protein	XP_017796706.1	PREDICTED: transferrin [Habropoda laboriosa]	0	FALSE	10.238	7	5	6	0	1	758	82.2	6.49	10.82	5
RD Fnoch 1	XP_026674351.1	neuroglian isoform X1	High	Ceratina	Ceratina calcarata	RD	QE44043MS	FALSE	High	Master Protein	XP_026674351.1	neuroglian isoform X1 [Ceratina calcarata]	0	FALSE	9.93	3	2	2	0	2	1283	143.3	5.95	7.69	2
RD Fnoch 1	XP_001120999.2	chymotrypsin inhibitor	High	Apis	Apis mellifera	RD	QE44043MS	FALSE	High	Master Protein	XP_001120999.2	chymotrypsin inhibitor [Apis mellifera]	0	FALSE	9.842	41	2	3	1	2	90	10.1	5.91	3.63	2
RD Fnoch 1	XP_026296673.1	uncharacterized protein LOC726286	High	Apis	Apis mellifera	RD	QE44043MS	FALSE	High	Master Protein	XP_026296673.1	uncharacterized protein LOC726286 [Apis mellifera]	0	FALSE	9.717	7	4	4	2	4	808	90.4	7.02	10	4
RD Fnoch 1	XP_026301049.1	short-chain dehydrogenase/reductase isoform X1	High	Apis	Apis mellifera	RD	QE44043MS	FALSE	High	Master Protein	XP_026301049.1	short-chain dehydrogenase/reductase isoform X1 [Apis mellifera]	0	FALSE	9.708	6	5	5	0	5	978	110.9	8.63	11.32	5
RD Fnoch 1	XP_003251779.1	peritrophin-1	High	Apis	Apis mellifera	RD	QE44043MS	FALSE	High	Master Protein	XP_003251779.1	peritrophin-1 [Apis mellifera]	0	FALSE	9.661	41	2	2	2	2	96	10.3	4.59	6.91	2
RD Fnoch 1	XP_001120140.3	NPC intracellular cholesterol transporter 2 homolog a	High	Apis	Apis mellifera	RD	QE44043MS	FALSE	High	Master Protein	XP_001120140.3	NPC intracellular cholesterol transporter 2 homolog a [Apis mellifera]	0	FALSE	9.598	17	3	12	0	3	154	16.8	6.51	17.27	3
RD Fnoch 1	XP_006565268.1	uncharacterized protein LOC102654936	High	Apis	Apis mellifera	RD	QE44043MS	FALSE	High	Master Protein	XP_006565268.1	uncharacterized protein LOC102654936 [Apis mellifera]	0	FALSE	9.484	18	2	4	1	2	163	18.4	9.79	11.18	2
RD Fnoch 1	XP_001121565.2	beta-galactosidase	High	Apis	Apis mellifera	RD	QE44043MS	FALSE	High	Master Protein	XP_001121565.2	beta-galactosidase [Apis mellifera]	0	FALSE	9.472	6	2	2	1	2	644	73	6.28	7.55	2
RD Fnoch 1	XP_006558903.1	carboxypeptidase Q	High	Apis	Apis mellifera	RD	QE44043MS	FALSE	High	Master Protein	XP_006558903.1	carboxypeptidase Q [Apis mellifera]	0	FALSE	9.411	12	5	5	4	5	479	52.9	5.43	10.2	5
RD Fnoch 1	PBC31061.1	Cubilin	High	Apis	Apis cerana cerana	RD	QE44043MS	FALSE	High	Master Protein	PBC31061.1	Cubilin [Apis cerana cerana]	0	FALSE	9.176	9	3	3	0	3	468	51.6	8.69	7.7	3
RD Fnoch 1	PBC31052.1	Endocuticle structural glycoprotein SgAbd-2	High	Apis	Apis cerana cerana	RD	QE44043MS	FALSE	High	Master Protein	PBC31052.1	Endocuticle structural glycoprotein SgAbd-2 [Apis cerana cerana]	0	FALSE	9.166	6	1	2	0	1	265	28.1	4.3	6.31	1
RD Fnoch 1	PBC29714.1	BMP and activin membrane-bound inhibitor	High	Apis	Apis cerana cerana	RD	QE44043MS	FALSE	High	Master Protein	PBC29714.1	BMP and activin membrane-bound inhibitor [Apis cerana cerana]	0	FALSE	9.042	6	2	2	0	2	592	65.8	8.59	7.58	2
RD Fnoch 1	AAV90959.1	major royal jelly protein 3	High	Apis	Apis mellifera carnica	RD	QE44043MS	FALSE	High	Master Protein	AAV90959.1	major royal jelly protein 3 [Apis mellifera carnica]	0	FALSE	8.883	5	2	2	0	2	579	65.7	7.31	7.61	2
RD Fnoch 1	XP_026298821.1	uncharacterized protein LOC107964964	High	Apis	Apis mellifera	RD	QE44043MS	FALSE	High	Master Protein	XP_026298821.1	uncharacterized protein LOC107964964 [Apis mellifera]	0	FALSE	8.693	16	3	3	1	3	232	26.4	8.54	6.98	3
RD Fnoch 1	PBC34156.1	hypothetical protein APICC_05621	High	Apis	Apis cerana cerana	RD	QE44043MS	FALSE	High	Master Protein	PBC34156.1	hypothetical protein APICC_05621 [Apis cerana cerana]	0	FALSE	8.397	20	1	1	0	1	119	13.3	10.11	7.58	1
RD Fnoch 1	XP_006559915.2	vacuolar protein sorting-associated protein 27	High	Apis	Apis mellifera	RD	QE44043MS	FALSE	High	Master Protein	XP_006559915.2	vacuolar protein sorting-associated protein 27 [Apis mellifera]	0	FALSE	8.305	11	2	2	1	2	296	32.3	4.78	6.75	2
RD Fnoch 1	XP_001121112.2	RNA-binding protein 33 isoform X1	High	Apis	Apis mellifera	RD	QE44043MS	FALSE	High	Master Protein	XP_001121112.2	RNA-binding protein 33 isoform X1 [Apis mellifera]	0	FALSE	8.236	2	1	1	0	1	1031	116.2	8.31	4.53	1
RD Fnoch 1	XP_006559439.1	plexin domain-containing protein 2 isoform X1	High	Apis	Apis mellifera	RD	QE44043MS	FALSE	High	Master Protein	XP_006559439.1	plexin domain-containing protein 2 isoform X1 [Apis mellifera]	0	FALSE	8.168	6	2	2	0	2	638	72.8	6.15	6.52	2
RD Fnoch 1	XP_006566265.2	protein windpipe	High	Apis	Apis mellifera	RD	QE44043MS	FALSE	High	Master Protein	XP_006566265.2	protein windpipe [Apis mellifera]	0	FALSE	7.869	4	2	2	1	2	640	69.7	4.72	2.89	2
RD Fnoch 1	PBC26077.1	hypothetical protein APICC_08722	High	Apis	Apis cerana cerana	RD	QE44043MS	FALSE	High	Master Protein	PBC26077.1	hypothetical protein APICC_08722 [Apis cerana cerana]	0	FALSE	7.793	9	3	3	0	3	489	54.7	4.7	6.97	3
RD Fnoch 1	XP_026301318.1	probable ATP-dependent RNA helicase ddx42	High	Apis	Apis mellifera	RD	QE44043MS	FALSE	High	Master Protein	XP_026301318.1	probable ATP-dependent RNA helicase ddx42 [Apis mellifera]	0	FALSE	7.62	11	2	2	2	2	260	29.5	5.01	6.61	2
RD Fnoch 1	XP_001120220.1	NPC intracellular cholesterol transporter 2	High	Apis	Apis mellifera	RD	QE44043MS	FALSE	High	Master Protein	XP_001120220.1	NPC intracellular cholesterol transporter 2 [Apis mellifera]	0	FALSE	7.521	22	2	2	2	2	148	16.1	7.62	7.02	2
RD Fnoch 1	AHY24754.1	vitellogenin, partial	High	Apis	Apis mellifera mellifera	RD	QE44043MS	FALSE	High	Master Protein	AHY24754.1	vitellogenin, partial [Apis mellifera mellifera]	0	FALSE	7.466	14	1	1	0	1	227	25.4	6.07	4.93	1
RD Fnoch 1	XP_394210.5	glucose dehydrogenase[FAD,quinone]	High	Apis	Apis mellifera]	RD	QE44043MS	FALSE	High	Master Protein	XP_394210.5	glucose dehydrogenase [FAD, quinone] [Apis mellifera]	0	FALSE	7.206	4	1	1	1	1	622	69.4	6.96	4.79	1
RD Fnoch 1	XP_006607541.1	LOW QUALITY PROTEIN: protein Red-like	High	Apis	Apis dorsata	RD	QE44043MS	FALSE	High	Master Protein	XP_006607541.1	LOW QUALITY PROTEIN: protein Red-like [Apis dorsata]	0	FALSE	7.094	2	1	1	0	1	896	100.7	6.49	3.88	1
RD Fnoch 1	NP_001071287.1	chemosensory protein 6 precursor	High	Apis	Apis mellifera	RD	QE44043MS	FALSE	High	Master Protein	NP_001071287.1	chemosensory protein 6 precursor [Apis mellifera]	0	FALSE	6.987	18	2	2	0	2	125	14.6	8.69	5.95	2
RD Fnoch 1	XP_006561977.1	uncharacterized protein LOC102653658	High	Apis	Apis mellifera	RD	QE44043MS	FALSE	High	Master Protein	XP_006561977.1	uncharacterized protein LOC102653658 [Apis mellifera]	0	FALSE	6.972	17	3	3	2	3	202	22.5	8.59	5.07	3
RD Fnoch 1	KZC08900.1	hypothetical protein WN55_11403	High	Dufourea	Dufourea novaeangliae	RD	QE44043MS	FALSE	High	Master Protein	KZC08900.1	hypothetical protein WN55_11403 [Dufourea novaeangliae]	0	FALSE	6.894	3	2	2	0	1	1116	121.2	5.76	4.87	2
RD Fnoch 1	XP_020293038.1	microtubule-associated protein Jupiter isoform X1	High	Pseudomyrmex	Pseudomyrmex gracilis	RD	QE44043MS	FALSE	High	Master Protein	XP_020293038.1	microtubule-associated protein Jupiter isoform X1 [Pseudomyrmex gracilis]	0	FALSE	6.717	14	2	3	0	2	259	26.9	10.04	8.95	2
RD Fnoch 1	KOX74422.1	Abaecin	High	Melipona	Melipona quadrifasciata	RD	QE44043MS	FALSE	High	Master Protein	KOX74422.1	Abaecin [Melipona quadrifasciata]	0	FALSE	6.68	27	1	2	0	1	56	6.3	11.56	7.12	1
RD Fnoch 1	XP_026295945.1	fibrous sheath CABYR-binding protein-like	High	Apis	Apis mellifera	RD	QE44043MS	FALSE	High	Master Protein	XP_026295945.1	fibrous sheath CABYR-binding protein-like [Apis mellifera]	0	FALSE	6.676	2	1	1	0	1	1089	115.9	4.34	3.52	1
RD Fnoch 1	XP_026296145.1	extensin	High	Apis	Apis mellifera	RD	QE44043MS	FALSE	High	Master Protein	XP_026296145.1	extensin [Apis mellifera]	0	FALSE	6.675	7	1	1	1	1	311	34	6.73	5.13	1
RD Fnoch 1	XP_016770620.1	protein eiger isoform X1	High	Apis	Apis mellifera	RD	QE44043MS	FALSE	High	Master Protein	XP_016770620.1	protein eiger isoform X1 [Apis mellifera]	0	FALSE	6.666	3	1	1	0	1	546	62.9	6.29	3.5	1
RD Fnoch 1	XP_031846296.1	ataxin-2 homolog	High	Nomia	Nomia melanderi	RD	QE44043MS	FALSE	High	Master Protein	XP_031846296.1	ataxin-2 homolog [Nomia melanderi]	0	FALSE	6.476	4	2	2	0	2	743	84.4	5.05	3.77	2
RD Fnoch 1	PBC34294.1	Spondin-1	High	Apis	Apis cerana cerana	RD	QE44043MS	FALSE	High	Master Protein	PBC34294.1	Spondin-1 [Apis cerana cerana]	0	FALSE	6.471	4	2	2	0	2	781	86.7	6.9	5.46	2
RD Fnoch 1	XP_031369082.1	nucleolar protein dao-5-like	High	Apis	Apis dorsata	RD	QE44043MS	FALSE	High	Master Protein	XP_031369082.1	nucleolar protein dao-5-like [Apis dorsata]	0	FALSE	6.278	7	2	3	1	1	599	64.3	6.24	8.96	2
RD Fnoch 1	PBC33124.1	APD-3 protein	High	Apis	Apis cerana cerana	RD	QE44043MS	FALSE	High	Master Protein	PBC33124.1	APD-3 protein [Apis cerana cerana]	0	FALSE	6.028	7	1	1	0	1	286	25.4	6.35	3.85	1
RD Fnoch 1	A0A2A3ENQ6	Uncharacterized protein	High	Apis	Apis cerana cerana	RD	QE44043MS	FALSE	High	Master Protein	A0A2A3ENQ6	Uncharacterized protein OS=Apis cerana cerana OX=94128 GN=APICC_03972 PE=4 SV=1	0	FALSE	5.929	4	1	1	0	1	466	52.3	5.45	6.19	1
RD Fnoch 1	AYD37993.1	hsp90	High	Trichogramma	Trichogramma chilonis	RD	QE44043MS	FALSE	High	Master Protein	AYD37993.1	hsp90 [Trichogramma chilonis]	0	FALSE	5.891	2	1	1	0	1	726	83.4	4.96	3.2	1
RD Fnoch 1	XP_006560829.2	uncharacterized protein LOC102655639 isoform X1	High	Apis	Apis mellifera	RD	QE44043MS	FALSE	High	Master Protein	XP_006560829.2	uncharacterized protein LOC102655639 isoform X1 [Apis mellifera]	0	FALSE	5.792	2	1	1	1	1	670	77.5	8.22	3.47	1
RD Fnoch 1	XP_006614443.1	lysosomal Pro-X carboxypeptidase	High	Apis	Apis dorsata	RD	QE44043MS	FALSE	High	Master Protein	XP_006614443.1	lysosomal Pro-X carboxypeptidase [Apis dorsata]	0	FALSE	5.789	3	1	1	0	1	492	56.5	7.47	5.04	1
RD Fnoch 1	XP_006564076.2	titin isoform X1	High	Apis	Apis mellifera	RD	QE44043MS	FALSE	High	Master Protein	XP_006564076.2	titin isoform X1 [Apis mellifera]	0	FALSE	5.741	1	2	2	0	2	3351	364.1	4.18	4.05	2
RD Fnoch 1	PBC34719.1	Peroxidase	High	Apis	Apis cerana cerana	RD	QE44043MS	FALSE	High	Master Protein	PBC34719.1	Peroxidase [Apis cerana cerana]	0	FALSE	5.682	2	1	1	0	1	722	83.1	6.74	3.77	1
RD Fnoch 1	PBC32182.1	Lachesin	High	Apis	Apis cerana cerana	RD	QE44043MS	FALSE	High	Master Protein	PBC32182.1	Lachesin [Apis cerana cerana]	0	FALSE	5.645	5	1	1	0	1	472	53.2	7.34	3.4	1
RD Fnoch 1	XP_011054554.1	PREDICTED: hexamerin-like	High	Acromyrmex	Acromyrmex echinatior	RD	QE44043MS	FALSE	High	Master Protein	XP_011054554.1	PREDICTED: hexamerin-like [Acromyrmex echinatior]	0	FALSE	5.517	4	2	8	0	1	954	107.8	6.68	19.82	2
RD Fnoch 1	KAG5309891.1	MTPN protein, partial	High	Acromyrmex	Acromyrmex insinuator	RD	QE44043MS	FALSE	High	Master Protein	KAG5309891.1	MTPN protein, partial [Acromyrmex insinuator]	0	FALSE	5.449	16	2	2	0	2	153	17	6.4	4.71	2
RD Fnoch 1	XP_026297324.1	uncharacterized protein LOC726722	High	Apis	Apis mellifera	RD	QE44043MS	FALSE	High	Master Protein	XP_026297324.1	uncharacterized protein LOC726722 [Apis mellifera]	0	FALSE	5.36	4	2	2	2	2	628	71.5	9.03	5.02	2
RD Fnoch 1	AEY61491.1	Prefoldin subunit 4	High	Apis	Apis cerana	RD	QE44043MS	FALSE	High	Master Protein	AEY61491.1	Prefoldin subunit 4 [Apis cerana]	0	FALSE	5.286	16	1	1	0	1	137	16.1	4.93	3.02	1
RD Fnoch 1	XP_006559151.1	sialomucin core protein 24	High	Apis	Apis mellifera	RD	QE44043MS	FALSE	High	Master Protein	XP_006559151.1	sialomucin core protein 24 [Apis mellifera]	0	FALSE	5.218	14	1	1	1	1	197	21.2	7.28	4.65	1
RD Fnoch 1	XP_017875302.1	endoplasmic reticulum resident protein 44 isoform X1	High	Ceratina	Ceratina calcarata	RD	QE44043MS	FALSE	High	Master Protein	XP_017875302.1	endoplasmic reticulum resident protein 44 isoform X1 [Ceratina calcarata]	0	FALSE	5.192	6	2	2	0	2	428	49.3	6.1	3	2
RD Fnoch 1	RLU18245.1	hypothetical protein DMN91_008601, partial	High	Ooceraea	Ooceraea biroi	RD	QE44043MS	FALSE	High	Master Protein	RLU18245.1	hypothetical protein DMN91_008601, partial [Ooceraea biroi]	0	FALSE	5.142	2	2	2	0	2	689	75.9	6.6	5.41	2
RD Fnoch 1	PBC26829.1	Heat shock factor-binding protein	High	Apis	Apis cerana cerana	RD	QE44043MS	FALSE	High	Master Protein	PBC26829.1	Heat shock factor-binding protein [Apis cerana cerana]	0	FALSE	5.127	18	1	1	0	1	89	10	4.53	3.5	1
RD Fnoch 1	PBC33329.1	hypothetical protein APICC_08650	High	Apis	Apis cerana cerana	RD	QE44043MS	FALSE	High	Master Protein	PBC33329.1	hypothetical protein APICC_08650 [Apis cerana cerana]	0	FALSE	5.048	3	1	1	0	1	532	59.4	6.24	2.97	1
RD Fnoch 1	XP_016767264.2	mannosyl-oligosaccharide 1,2-alpha-mannosidase IA isoform X6	High	Apis	Apis mellifera	RD	QE44043MS	FALSE	High	Master Protein	XP_016767264.2	mannosyl-oligosaccharide 1,2-alpha-mannosidase IA isoform X6 [Apis mellifera]	0	FALSE	5.024	5	1	1	1	1	573	64.9	6.46	5.7	1
RD Fnoch 1	XP_026299449.1	chitobiosyldiphosphodolichol beta-mannosyltransferase isoform X1	High	Apis	Apis mellifera	RD	QE44043MS	FALSE	High	Master Protein	XP_026299449.1	chitobiosyldiphosphodolichol beta-mannosyltransferase isoform X1 [Apis mellifera]	0	FALSE	4.997	2	1	2	0	1	750	87.5	8.48	4.78	1
RD Fnoch 1	PBC33166.1	Tubulin beta-4 chain	High	Apis	Apis cerana cerana	RD	QE44043MS	FALSE	High	Master Protein	PBC33166.1	Tubulin beta-4 chain [Apis cerana cerana]	0	FALSE	4.967	1	1	1	0	1	1797	197.7	6.05	3.69	1
RD Fnoch 1	XP_006569700.2	peroxidasin	High	Apis	Apis mellifera	RD	QE44043MS	FALSE	High	Master Protein	XP_006569700.2	peroxidasin [Apis mellifera]	0	FALSE	4.966	2	2	2	1	2	1293	147.2	6.81	5.56	2
RD Fnoch 1	TGZ51760.1	hypothetical protein DBV15_04948, partial	High	Temnothorax	Temnothorax longispinosus	RD	QE44043MS	FALSE	High	Master Protein	TGZ51760.1	hypothetical protein DBV15_04948, partial [Temnothorax longispinosus]	0	FALSE	4.962	1	1	1	0	1	2208	250.2	7.23	3.02	1
RD Fnoch 1	AEY61197.1	Cytochrome c	High	Apis	Apis cerana	RD	QE44043MS	FALSE	High	Master Protein	AEY61197.1	Cytochrome c [Apis cerana]	0	FALSE	4.946	22	2	2	0	2	108	11.9	9.47	5.5	2
RD Fnoch 1	XP_031364853.1	uncharacterized protein LOC102681549 isoform X1	High	Apis	Apis dorsata	RD	QE44043MS	FALSE	High	Master Protein	XP_031364853.1	uncharacterized protein LOC102681549 isoform X1 [Apis dorsata]	0	FALSE	4.899	1	1	1	0	1	1141	127.9	7.46	3.87	1
RD Fnoch 1	XP_625258.1	uncharacterized protein LOC551596	High	Apis	Apis mellifera	RD	QE44043MS	FALSE	High	Master Protein	XP_625258.1	uncharacterized protein LOC551596 [Apis mellifera]	0	FALSE	4.897	16	1	1	1	1	123	13.3	4.45	4.16	1
RD Fnoch 1	XP_028524929.1	enolase	High	Apis	Apis cerana	RD	QE44043MS	FALSE	High	Master Protein	XP_028524929.1	enolase [Apis cerana]	0	FALSE	4.807	4	1	1	0	1	462	50.4	8.29	4.55	1
RD Fnoch 1	XP_624597.2	uncharacterized protein LOC552217 isoform X1	High	Apis	Apis mellifera	RD	QE44043MS	FALSE	High	Master Protein	XP_624597.2	uncharacterized protein LOC552217 isoform X1 [Apis mellifera]	0	FALSE	4.791	7	1	1	0	1	403	44.5	9.03	3.51	1
RD Fnoch 1	PBC26841.1	hypothetical protein APICC_08410	High	Apis	Apis cerana cerana	RD	QE44043MS	FALSE	High	Master Protein	PBC26841.1	hypothetical protein APICC_08410 [Apis cerana cerana]	0	FALSE	4.784	15	2	4	0	2	146	16	8.09	6.94	2
RD Fnoch 1	XP_006560864.1	plectin	High	Apis	Apis mellifera	RD	QE44043MS	FALSE	High	Master Protein	XP_006560864.1	plectin [Apis mellifera]	0	FALSE	4.663	3	1	1	1	1	578	62.1	7.21	2.97	1
RD Fnoch 1	XP_029664639.1	zinc finger protein 568-like isoform X2	High	Formica	Formica exsecta	RD	QE44043MS	FALSE	High	Master Protein	XP_029664639.1	zinc finger protein 568-like isoform X2 [Formica exsecta]	0	FALSE	4.635	2	1	1	0	1	1068	123.8	8.43	3.44	1
RD Fnoch 1	XP_015118256.2	uncharacterized protein LOC107041945	High	Diachasma	Diachasma alloeum	RD	QE44043MS	FALSE	High	Master Protein	XP_015118256.2	uncharacterized protein LOC107041945 [Diachasma alloeum]	0	FALSE	4.498	0	1	1	0	1	2570	287.2	9.1	3.44	1
RD Fnoch 1	NP_001257760.1	cuticular protein CPF1 precursor	High	Apis	Apis mellifera	RD	QE44043MS	FALSE	High	Master Protein	NP_001257760.1	cuticular protein CPF1 precursor [Apis mellifera]	0	FALSE	4.441	18	2	2	0	2	134	13.6	8.5	5.1	2
RD Fnoch 1	XP_016913105.1	tolloid-like protein 1 isoform X1	High	Apis	Apis cerana	RD	QE44043MS	FALSE	High	Master Protein	XP_016913105.1	tolloid-like protein 1 isoform X1 [Apis cerana]	0	FALSE	4.3	3	3	3	0	3	1227	139	6.38	2.55	3
RD Fnoch 1	KYQ53788.1	Hexamerin	High	Trachymyrmex	Trachymyrmex zeteki	RD	QE44043MS	FALSE	High	Master Protein	KYQ53788.1	Hexamerin [Trachymyrmex zeteki]	0	FALSE	4.234	4	2	7	1	1	952	107.2	6.52	14.56	2
RD Fnoch 1	PBC26246.1	Endocuticle structural glycoprotein SgAbd-2	High	Apis	Apis cerana cerana	RD	QE44043MS	FALSE	High	Master Protein	PBC26246.1	Endocuticle structural glycoprotein SgAbd-2 [Apis cerana cerana]	0	FALSE	4.174	11	2	2	0	2	202	22.9	5.44	2.51	2
RD Fnoch 1	KYN00054.1	Synaptic vesicle membrane protein	High	Cyphomyrmex	Cyphomyrmex costatus	RD	QE44043MS	FALSE	High	Master Protein	KYN00054.1	Synaptic vesicle membrane protein [Cyphomyrmex costatus]	0	FALSE	4.148	3	1	2	0	1	556	60.4	6.55	2.15	1
RD Fnoch 1	XP_018347679.1	PREDICTED: thioredoxin-2-like	High	Trachymyrmex	Trachymyrmex septentrionalis	RD	QE44043MS	FALSE	High	Master Protein	XP_018347679.1	PREDICTED: thioredoxin-2-like [Trachymyrmex septentrionalis]	0	FALSE	4.14	13	1	1	0	1	110	12.4	4.77	3.66	1
RD Fnoch 1	PBC33175.1	hypothetical protein APICC_08178	High	Apis	Apis cerana cerana	RD	QE44043MS	FALSE	High	Master Protein	PBC33175.1	hypothetical protein APICC_08178 [Apis cerana cerana]	0	FALSE	4.079	7	2	4	2	2	130	14.2	5.1	6.94	2
RD Fnoch 1	KOX80017.1	hypothetical protein WN51_06429	High	Melipona	Melipona quadrifasciata	RD	QE44043MS	FALSE	High	Master Protein	KOX80017.1	hypothetical protein WN51_06429 [Melipona quadrifasciata]	0	FALSE	3.895	4	1	1	0	1	361	40.6	6.29	3.22	1
RD Fnoch 1	PBC28349.1	Dentin matrix protein	High	Apis	Apis cerana cerana	RD	QE44043MS	FALSE	High	Master Protein	PBC28349.1	Dentin matrix protein [Apis cerana cerana]	0	FALSE	3.809	3	1	1	0	1	522	59.3	8.09	3.04	1
RD Fnoch 1	PBC27733.1	Cytochrome c oxidase copper chaperone	High	Apis	Apis cerana cerana	RD	QE44043MS	FALSE	High	Master Protein	PBC27733.1	Cytochrome c oxidase copper chaperone [Apis cerana cerana]	0	FALSE	3.639	40	2	2	0	2	70	7.8	6.02	2.08	2
RD Fnoch 1	XP_001122824.1	major royal jelly protein 1	High	Apis	Apis mellifera	RD	QE44043MS	FALSE	High	Master Protein	XP_001122824.1	major royal jelly protein 1 [Apis mellifera]	0	FALSE	3.581	5	2	2	1	2	409	46.3	6.14	4.28	2
RD Fnoch 1	XP_394209.2	glucose dehydrogenase[FAD,quinone]	High	Apis	Apis mellifera]	RD	QE44043MS	FALSE	High	Master Protein	XP_394209.2	glucose dehydrogenase [FAD, quinone] [Apis mellifera]	0	FALSE	3.355	3	2	3	0	1	625	70.1	7.01	2.68	2
RD Fnoch 1	XP_001121032.2	serine protease snake isoform X1	High	Apis	Apis mellifera	RD	QE44043MS	FALSE	High	Master Protein	XP_001121032.2	serine protease snake isoform X1 [Apis mellifera]	0	FALSE	3.353	3	1	1	0	1	387	43.1	7.25	3.28	1
RD Fnoch 1	XP_029035718.1	uncharacterized protein LOC114872571	High	Osmia	Osmia bicornis bicornis	RD	QE44043MS	FALSE	High	Master Protein	XP_029035718.1	uncharacterized protein LOC114872571 [Osmia bicornis bicornis]	0	FALSE	3.211	21	2	3	1	1	126	14.5	5.29	2.45	2
RD Fnoch 1	KOC60743.1	Tubulin alpha-1 chain, partial	High	Habropoda	Habropoda laboriosa	RD	QE44043MS	FALSE	High	Master Protein	KOC60743.1	Tubulin alpha-1 chain, partial [Habropoda laboriosa]	0	FALSE	3.087	1	1	1	0	1	2137	239.9	5.3	2.56	1
RD Fnoch 1	PBC27040.1	Ecdysteroid-regulated protein	High	Apis	Apis cerana cerana	RD	QE44043MS	FALSE	High	Master Protein	PBC27040.1	Ecdysteroid-regulated protein [Apis cerana cerana]	0	FALSE	3.076	1	2	2	0	2	1347	151.8	9.19	3.07	2
RD Fnoch 1	XP_003250271.1	astakine	High	Apis	Apis mellifera	RD	QE44043MS	FALSE	High	Master Protein	XP_003250271.1	astakine [Apis mellifera]	0	FALSE	3.063	17	1	1	0	1	110	12.2	6.46	2.17	1
RD Fnoch 1	XP_031368534.1	repetitive proline-rich cell wall protein 2-like isoform X2	High	Apis	Apis dorsata	RD	QE44043MS	FALSE	High	Master Protein	XP_031368534.1	repetitive proline-rich cell wall protein 2-like isoform X2 [Apis dorsata]	0	FALSE	3.004	4	1	1	0	1	442	48.4	9.44	2.76	1
RD Fnoch 1	XP_012214941.1	PREDICTED: carbohydrate sulfotransferase 5-like isoform X1	High	Linepithema	Linepithema humile	RD	QE44043MS	FALSE	High	Master Protein	XP_012214941.1	PREDICTED: carbohydrate sulfotransferase 5-like isoform X1 [Linepithema humile]	0	FALSE	2.988	3	1	1	0	1	457	53.4	8.87	2.55	1
RD Fnoch 1	XP_006564680.2	uncharacterized protein LOC102656294	High	Apis	Apis mellifera	RD	QE44043MS	FALSE	High	Master Protein	XP_006564680.2	uncharacterized protein LOC102656294 [Apis mellifera]	0	FALSE	2.964	3	1	1	1	1	565	63.3	6.92	2.59	1
RD Fnoch 1	XP_012251302.1	maltase 2-like isoform X1	High	Athalia	Athalia rosae	RD	QE44043MS	FALSE	High	Master Protein	XP_012251302.1	maltase 2-like isoform X1 [Athalia rosae]	0	FALSE	2.946	3	1	1	1	1	661	75.4	5.07	2.53	1
RD Fnoch 1	XP_003251343.2	uncharacterized protein LOC100577513 isoform X1	High	Apis	Apis mellifera	RD	QE44043MS	FALSE	High	Master Protein	XP_003251343.2	uncharacterized protein LOC100577513 isoform X1 [Apis mellifera]	0	FALSE	2.814	3	1	1	0	1	478	53	5.21	4.68	1
RD Fnoch 1	EZA62633.1	Peroxiredoxin-6	High	Ooceraea	Ooceraea biroi	RD	QE44043MS	FALSE	High	Master Protein	EZA62633.1	Peroxiredoxin-6 [Ooceraea biroi]	0	FALSE	2.804	6	1	1	0	1	220	25.1	7.12	2.93	1
RD Fnoch 1	XP_018348448.1	PREDICTED: uncharacterized protein LOC108752246	High	Trachymyrmex	Trachymyrmex septentrionalis	RD	QE44043MS	FALSE	High	Master Protein	XP_018348448.1	PREDICTED: uncharacterized protein LOC108752246 [Trachymyrmex septentrionalis]	0	FALSE	2.799	28	2	2	0	1	130	14.1	6.01	0	2
RD Fnoch 1	NP_001011578.1	vitellogenin precursor	High	Apis	Apis mellifera	RD	QE44043MS	FALSE	High	Master Protein	NP_001011578.1	vitellogenin precursor [Apis mellifera]	0	FALSE	2.654	1	1	1	0	1	1770	200.9	6.73	2.35	1
RD Fnoch 1	PBC30341.1	Chymotrypsinogen B	High	Apis	Apis cerana cerana	RD	QE44043MS	FALSE	High	Master Protein	PBC30341.1	Chymotrypsinogen B [Apis cerana cerana]	0	FALSE	2.536	2	1	1	0	1	591	67.6	9.41	0	1
RD Fnoch 1	OAD58502.1	Endocuticle structural glycoprotein SgAbd-2	High	Eufriesea	Eufriesea mexicana	RD	QE44043MS	FALSE	High	Master Protein	OAD58502.1	Endocuticle structural glycoprotein SgAbd-2 [Eufriesea mexicana]	0	FALSE	2.515	2	1	1	0	1	469	49.9	6.6	2.75	1
RD Fnoch 1	PBC25980.1	Phosphatidylethanolamine-binding protein F40A3.3	High	Apis	Apis cerana cerana	RD	QE44043MS	FALSE	High	Master Protein	PBC25980.1	Phosphatidylethanolamine-binding protein F40A3.3 [Apis cerana cerana]	0	FALSE	2.513	2	1	1	0	1	811	91.7	7.72	2.07	1
RD Fnoch 1	XP_012215482.1	PREDICTED: uncharacterized protein LOC105667925	High	Linepithema	Linepithema humile	RD	QE44043MS	FALSE	High	Master Protein	XP_012215482.1	PREDICTED: uncharacterized protein LOC105667925 [Linepithema humile]	0	FALSE	2.511	1	1	2	1	1	885	98.6	9.33	4.43	1
RD Fnoch 1	PBC31469.1	Gamma-glutamyltranspeptidase	High	Apis	Apis cerana cerana	RD	QE44043MS	FALSE	High	Master Protein	PBC31469.1	Gamma-glutamyltranspeptidase [Apis cerana cerana]	0	FALSE	2.469	2	1	1	0	1	727	81.2	9.29	3.23	1
RD Fnoch 1	XP_012339878.1	LOW QUALITY PROTEIN: sulfhydryl oxidase 1-like	High	Apis	Apis florea	RD	QE44043MS	FALSE	High	Master Protein	XP_012339878.1	LOW QUALITY PROTEIN: sulfhydryl oxidase 1-like [Apis florea]	0	FALSE	2.456	2	1	1	0	1	647	76.2	8.25	2.09	1
RD Fnoch 1	XP_026297928.1	uncharacterized protein LOC100577028 isoform X1	High	Apis	Apis mellifera	RD	QE44043MS	FALSE	High	Master Protein	XP_026297928.1	uncharacterized protein LOC100577028 isoform X1 [Apis mellifera]	0	FALSE	2.443	3	1	1	0	1	318	36.1	9.14	2.3	1
RD Fnoch 1	PBC25526.1	Protein suppressor of white apricot	High	Apis	Apis cerana cerana	RD	QE44043MS	FALSE	High	Master Protein	PBC25526.1	Protein suppressor of white apricot [Apis cerana cerana]	0	FALSE	2.307	2	1	1	0	1	1079	120.5	7.05	2.32	1
RD Fnoch 1	XP_020277900.1	chitinase-like protein EN03 isoform X1	High	Pseudomyrmex	Pseudomyrmex gracilis	RD	QE44043MS	FALSE	High	Master Protein	XP_020277900.1	chitinase-like protein EN03 isoform X1 [Pseudomyrmex gracilis]	0	FALSE	2.268	9	2	3	0	1	447	49.3	6.8	6.56	2
RD Fnoch 1	XP_017761870.1	PREDICTED: polyubiquitin-A isoform X3	High	Eufriesea	Eufriesea mexicana	RD	QE44043MS	FALSE	High	Master Protein	XP_017761870.1	PREDICTED: polyubiquitin-A isoform X3 [Eufriesea mexicana]	0	FALSE	2.21	11	1	2	0	1	1028	114.9	7.91	0	1
RD Fnoch 1	NP_001157187.1	peptidoglycan-recognition protein SA precursor	High	Apis	Apis mellifera	RD	QE44043MS	FALSE	High	Master Protein	NP_001157187.1	peptidoglycan-recognition protein SA precursor [Apis mellifera]	0	FALSE	2.183	5	2	2	0	2	189	21.5	7.8	1.9	2
RD Fnoch 1	XP_006563187.2	collagen alpha-5(IV) chain	High	Apis	Apis mellifera	RD	QE44043MS	FALSE	High	Master Protein	XP_006563187.2	collagen alpha-5(IV) chain [Apis mellifera]	0	FALSE	2.173	1	2	2	1	2	1833	183.4	6.98	3.74	2
RD Fnoch 1	XP_006569762.1	eukaryotic translation initiation factor 4E-binding protein 1	High	Apis	Apis mellifera	RD	QE44043MS	FALSE	High	Master Protein	XP_006569762.1	eukaryotic translation initiation factor 4E-binding protein 1 [Apis mellifera]	0	FALSE	2.142	10	1	1	1	1	115	12.7	7.25	2.34	1
RD Fnoch 1	XP_003698949.2	protein takeout-like isoform X1	High	Apis	Apis florea	RD	QE44043MS	FALSE	High	Master Protein	XP_003698949.2	protein takeout-like isoform X1 [Apis florea]	0	FALSE	2.12	5	1	1	0	1	284	32.4	8.59	2.29	1
RD Fnoch 1	XP_006622764.1	myoneurin-like isoform X1	High	Apis	Apis dorsata	RD	QE44043MS	FALSE	High	Master Protein	XP_006622764.1	myoneurin-like isoform X1 [Apis dorsata]	0	FALSE	2.111	5	1	1	0	1	248	27.4	5.06	2.22	1
RD Fnoch 1	XP_028521000.1	cuticle protein 7 isoform X1	High	Apis	Apis cerana	RD	QE44043MS	FALSE	High	Master Protein	XP_028521000.1	cuticle protein 7 isoform X1 [Apis cerana]	0	FALSE	2.075	6	1	1	0	1	192	21.4	6.6	1.63	1
RD Fnoch 1	KOC63194.1	putative allantoinase 1	High	Habropoda	Habropoda laboriosa	RD	QE44043MS	FALSE	High	Master Protein	KOC63194.1	putative allantoinase 1 [Habropoda laboriosa]	0	FALSE	2.07	2	1	1	0	1	497	55.2	7.42	2	1
RD Fnoch 1	PBC27386.1	Eukaryotic initiation factor 4A	High	Apis	Apis cerana cerana	RD	QE44043MS	FALSE	High	Master Protein	PBC27386.1	Eukaryotic initiation factor 4A [Apis cerana cerana]	0	FALSE	2.05	2	1	1	0	1	927	106.8	8.37	3.06	1
RD Fnoch 1	XP_001120848.2	uncharacterized protein LOC726429	High	Apis	Apis mellifera	RD	QE44043MS	FALSE	High	Master Protein	XP_001120848.2	uncharacterized protein LOC726429 [Apis mellifera]	0	FALSE	2.04	7	1	1	1	1	188	21.1	6.48	2.33	1
RD Fnoch 1	PBC31304.1	Integral membraneC	High	Apis	Apis cerana cerana	RD	QE44043MS	FALSE	High	Master Protein	PBC31304.1	Integral membraneC [Apis cerana cerana]	0	FALSE	2.021	4	1	1	0	1	350	39.9	8.65	2.2	1
RD Fnoch 1	KYN22832.1	Heat shock protein beta-1	High	Trachymyrmex	Trachymyrmex cornetzi	RD	QE44043MS	FALSE	High	Master Protein	KYN22832.1	Heat shock protein beta-1 [Trachymyrmex cornetzi]	0	FALSE	1.976	4	1	1	0	1	336	38.2	9.13	2.68	1
RD Fnoch 1	PBC31582.1	hypothetical protein APICC_02246	High	Apis	Apis cerana cerana	RD	QE44043MS	FALSE	High	Master Protein	PBC31582.1	hypothetical protein APICC_02246 [Apis cerana cerana]	0	FALSE	1.969	2	1	1	0	1	537	61.8	9.41	0	1
RD Fnoch 1	PBC30871.1	60S acidic ribosomal protein P2	High	Apis	Apis cerana cerana	RD	QE44043MS	FALSE	High	Master Protein	PBC30871.1	60S acidic ribosomal protein P2 [Apis cerana cerana]	0	FALSE	1.932	10	1	1	0	1	122	13	4.93	1.65	1
RD Fnoch 1	XP_017753590.1	PREDICTED: apidaecins type 22-like isoform X3	High	Eufriesea	Eufriesea mexicana	RD	QE44043MS	FALSE	High	Master Protein	XP_017753590.1	PREDICTED: apidaecins type 22-like isoform X3 [Eufriesea mexicana]	0	FALSE	1.904	10	1	3	0	1	243	28.1	11.63	0	1
RD Fnoch 1	XP_015191448.1	PREDICTED: cell division control protein 6 homolog	High	Polistes	Polistes dominula	RD	QE44043MS	FALSE	High	Master Protein	XP_015191448.1	PREDICTED: cell division control protein 6 homolog [Polistes dominula]	0	FALSE	1.832	4	1	2	1	1	545	61.3	9.03	2.66	1
RD Fnoch 1	XP_003697338.1	40S ribosomal protein S10 isoform X1	High	Apis	Apis florea	RD	QE44043MS	FALSE	High	Master Protein	XP_003697338.1	40S ribosomal protein S10 isoform X1 [Apis florea]	0	FALSE	1.811	7	1	1	0	1	182	20.7	9.8	2.46	1
RD Fnoch 1	XP_017878547.1	elongation factor 1-gamma	High	Ceratina	Ceratina calcarata	RD	QE44043MS	FALSE	High	Master Protein	XP_017878547.1	elongation factor 1-gamma [Ceratina calcarata]	0	FALSE	1.774	2	1	1	0	1	429	49.5	5.92	0	1
RD Fnoch 1	XP_031369396.1	EH domain-containing protein 3	High	Apis	Apis dorsata	RD	QE44043MS	FALSE	High	Master Protein	XP_031369396.1	EH domain-containing protein 3 [Apis dorsata]	0.001	FALSE	1.77	1	1	1	0	1	951	109.3	7.61	2.12	1
RD Fnoch 1	XP_025987458.1	fibrillin-1	High	Solenopsis	Solenopsis invicta	RD	QE44043MS	FALSE	High	Master Protein	XP_025987458.1	fibrillin-1 [Solenopsis invicta]	0.001	FALSE	1.724	1	1	1	0	1	1665	182.2	5.15	1.92	1
RD Fnoch 1	XP_014481969.1	PREDICTED: uncharacterized protein LOC106748197 isoform X1	High	Dinoponera	Dinoponera quadriceps	RD	QE44043MS	FALSE	High	Master Protein	XP_014481969.1	PREDICTED: uncharacterized protein LOC106748197 isoform X1 [Dinoponera quadriceps]	0.001	FALSE	1.661	1	1	1	0	1	741	81.3	8.37	2.26	1
RD Fnoch 1	KOX70322.1	Protein shifted	High	Melipona	Melipona quadrifasciata	RD	QE44043MS	FALSE	High	Master Protein	KOX70322.1	Protein shifted [Melipona quadrifasciata]	0.001	FALSE	1.614	4	1	1	0	1	451	49.9	8.91	2.29	1
RD Fnoch 1	C9WMM5.1	RecName: Full=Venom serine carboxypeptidase; AltName: Allergen=Api m 9; Flags: Precursor	High			RD	QE44043MS	FALSE	High	Master Protein	C9WMM5.1	RecName: Full=Venom serine carboxypeptidase; AltName: Allergen=Api m 9; Flags: Precursor	0.001	FALSE	1.562	3	1	1	0	1	467	53.7	7.15	0	1
RD Fnoch 1	XP_026300413.1	larval cuticle protein LCP-17 isoform X1	High	Apis	Apis mellifera	RD	QE44043MS	FALSE	High	Master Protein	XP_026300413.1	larval cuticle protein LCP-17 isoform X1 [Apis mellifera]	0.001	FALSE	1.556	17	1	1	0	1	133	14.5	6.28	3.83	1
RD Fnoch 1	KAF7413235.1	hypothetical protein H0235_013086	High	Vespula	Vespula pensylvanica	RD	QE44043MS	FALSE	High	Master Protein	KAF7413235.1	hypothetical protein H0235_013086 [Vespula pensylvanica]	0.001	FALSE	1.55	1	1	2	0	1	1862	217.9	5.08	3.28	1
RD Fnoch 1	XP_003251042.1	putative sodium-coupled neutral amino acid transporter 10 isoform X1	High	Apis	Apis mellifera	RD	QE44043MS	FALSE	High	Master Protein	XP_003251042.1	putative sodium-coupled neutral amino acid transporter 10 isoform X1 [Apis mellifera]	0.001	FALSE	1.516	1	1	1	0	1	920	105.1	8.63	0	1
RD Fnoch 1	PBC27891.1	Protein kintoun	High	Apis	Apis cerana cerana	RD	QE44043MS	FALSE	High	Master Protein	PBC27891.1	Protein kintoun [Apis cerana cerana]	0.001	FALSE	1.516	1	1	1	0	1	901	102.8	6.06	2.77	1
RD Fnoch 1	XP_016767363.2	uncharacterized protein LOC409598	High	Apis	Apis mellifera	RD	QE44043MS	FALSE	High	Master Protein	XP_016767363.2	uncharacterized protein LOC409598 [Apis mellifera]	0	FALSE	1.455	0	1	1	0	1	6117	678.9	5.39	2.18	1
RD Fnoch 1	XP_392051.1	uncharacterized protein LOC408508 isoform X1	High	Apis	Apis mellifera	RD	QE44043MS	FALSE	High	Master Protein	XP_392051.1	uncharacterized protein LOC408508 isoform X1 [Apis mellifera]	0	FALSE	1.422	2	1	1	0	1	601	66.2	6.34	2.53	1
RD Fnoch 1	XP_034950427.1	lysosomal-trafficking regulator	High	Chelonus	Chelonus insularis	RD	QE44043MS	FALSE	High	Master Protein	XP_034950427.1	lysosomal-trafficking regulator [Chelonus insularis]	0	FALSE	1.377	0	1	2	1	1	3384	383.1	7.09	2.51	1
RD Fnoch 1	XP_026672640.1	venom acid phosphatase Acph-1-like isoform X3	High	Ceratina	Ceratina calcarata	RD	QE44043MS	FALSE	High	Master Protein	XP_026672640.1	venom acid phosphatase Acph-1-like isoform X3 [Ceratina calcarata]	0	FALSE	1.374	8	1	1	1	1	378	44.8	6	0	1
RD Fnoch 1	XP_006570185.1	uncharacterized protein LOC100577918 isoform X1	High	Apis	Apis mellifera	RD	QE44043MS	FALSE	High	Master Protein	XP_006570185.1	uncharacterized protein LOC100577918 isoform X1 [Apis mellifera]	0	FALSE	1.33	2	1	1	0	1	548	61.9	9.52	2.49	1
RD Fnoch 1	XP_034941300.1	sorting nexin-30-like	High	Chelonus	Chelonus insularis	RD	QE44043MS	FALSE	High	Master Protein	XP_034941300.1	sorting nexin-30-like [Chelonus insularis]	0	FALSE	1.287	5	1	3	1	1	474	55.2	6.02	2.91	1
RD Fnoch 1	PBC34123.1	hypothetical protein APICC_10048	High	Apis	Apis cerana cerana	RD	QE44043MS	FALSE	High	Master Protein	PBC34123.1	hypothetical protein APICC_10048 [Apis cerana cerana]	0	FALSE	1.28	8	1	1	0	1	208	22.7	9.38	0	1
RD Fnoch 1	XP_016916030.1	leucine-rich repeat-containing protein 15	High	Apis	Apis cerana	RD	QE44043MS	FALSE	High	Master Protein	XP_016916030.1	leucine-rich repeat-containing protein 15 [Apis cerana]	0	FALSE	1.278	2	1	1	0	1	448	50.1	6.65	1.96	1
RD Fnoch 1	XP_026296143.1	probable serine/threonine-protein kinase samkC isoform X1	High	Apis	Apis mellifera	RD	QE44043MS	FALSE	High	Master Protein	XP_026296143.1	probable serine/threonine-protein kinase samkC isoform X1 [Apis mellifera]	0	FALSE	1.27	2	1	1	0	1	565	62.4	7.21	0	1
RD Fnoch 1	XP_006572449.2	uncharacterized protein LOC102655220	High	Apis	Apis mellifera	RD	QE44043MS	FALSE	High	Master Protein	XP_006572449.2	uncharacterized protein LOC102655220 [Apis mellifera]	0.001	FALSE	1.184	4	1	1	1	1	206	23.1	7.06	0	1
RD Fnoch 1	XP_012534751.1	odorant receptor 4	High	Monomorium	Monomorium pharaonis	RD	QE44043MS	FALSE	High	Master Protein	XP_012534751.1	odorant receptor 4 [Monomorium pharaonis]	0.001	FALSE	1.178	5	1	1	1	1	405	45.9	8.69	2.14	1
RD Fnoch 1	XP_015189812.1	PREDICTED: uncharacterized protein LOC107073631	High	Polistes	Polistes dominula	RD	QE44043MS	FALSE	High	Master Protein	XP_015189812.1	PREDICTED: uncharacterized protein LOC107073631 [Polistes dominula]	0.001	FALSE	1.176	4	1	1	1	1	477	54.8	9.41	2.43	1
RD Fnoch 1	XP_026296664.1	protein artichoke	High	Apis	Apis mellifera	RD	QE44043MS	FALSE	High	Master Protein	XP_026296664.1	protein artichoke [Apis mellifera]	0.001	FALSE	1.136	1	1	1	0	1	1093	126.6	7.02	2.3	1
RD Fnoch 1	OAD52316.1	Myosin-2 essential light chain	High	Eufriesea	Eufriesea mexicana	RD	QE44043MS	FALSE	High	Master Protein	OAD52316.1	Myosin-2 essential light chain [Eufriesea mexicana]	0.001	FALSE	1.122	3	1	1	0	1	326	37.1	5.62	0	1
RD Fnoch 1	XP_016913642.1	phosphatidylinositol N-acetylglucosaminyltransferase subunit Q	High	Apis	Apis cerana	RD	QE44043MS	FALSE	High	Master Protein	XP_016913642.1	phosphatidylinositol N-acetylglucosaminyltransferase subunit Q [Apis cerana]	0.001	FALSE	1.081	5	1	1	0	1	524	62.1	8.97	2.62	1
RD Fnoch 1	XP_012174525.1	titin homolog, partial	High	Bombus	Bombus terrestris	RD	QE44043MS	FALSE	High	Master Protein	XP_012174525.1	titin homolog, partial [Bombus terrestris]	0.001	FALSE	1.052	2	2	5	1	2	1262	141.5	4.94	9.24	2
RD Fnoch 1	XP_395079.3	pancreatic triacylglycerol lipase isoform X1	High	Apis	Apis mellifera	RD	QE44043MS	FALSE	High	Master Protein	XP_395079.3	pancreatic triacylglycerol lipase isoform X1 [Apis mellifera]	0.001	FALSE	1.045	3	1	1	1	1	321	35.7	5.47	0	1
RD Fnoch 1	XP_035734077.1	peroxiredoxin-6-like	High	Vespa	Vespa mandarinia	RD	QE44043MS	FALSE	High	Master Protein	XP_035734077.1	peroxiredoxin-6-like [Vespa mandarinia]	0.002	FALSE	1.006	4	1	1	0	1	259	29.6	6.95	1.98	1
RD Fnoch 1	XP_003250432.3	adipocyte plasma membrane-associated protein	High	Apis	Apis mellifera	RD	QE44043MS	FALSE	High	Master Protein	XP_003250432.3	adipocyte plasma membrane-associated protein [Apis mellifera]	0.002	FALSE	0.991	2	1	1	1	1	590	66.4	9.06	1.85	1
RD Fnoch 1	XP_018315336.1	PREDICTED: protein MLP1 isoform X1	High	Trachymyrmex	Trachymyrmex zeteki	RD	QE44043MS	FALSE	High	Master Protein	XP_018315336.1	PREDICTED: protein MLP1 isoform X1 [Trachymyrmex zeteki]	0.002	FALSE	0.98	1	1	1	0	1	1543	176.6	6.46	2.84	1
RD Fnoch 1	XP_003698423.1	uncharacterized abhydrolase domain-containing protein DDB_G0269086-like	High	Apis	Apis florea	RD	QE44043MS	FALSE	High	Master Protein	XP_003698423.1	uncharacterized abhydrolase domain-containing protein DDB_G0269086-like [Apis florea]	0.002	FALSE	0.971	2	1	1	0	1	336	33.5	5.63	2.03	1
RD Fnoch 1	XP_018303987.1	PREDICTED: nuclear pore complex protein Nup205	High	Trachymyrmex	Trachymyrmex zeteki	RD	QE44043MS	FALSE	High	Master Protein	XP_018303987.1	PREDICTED: nuclear pore complex protein Nup205 [Trachymyrmex zeteki]	0.002	FALSE	0.959	1	1	1	0	1	1926	218.5	6.71	0	1
RD Fnoch 1	XP_031776577.1	uncharacterized protein LOC100870258	High	Apis	Apis florea	RD	QE44043MS	FALSE	High	Master Protein	XP_031776577.1	uncharacterized protein LOC100870258 [Apis florea]	0.005	FALSE	0.942	1	1	1	0	1	928	105.3	8.91	2.03	1
RD Fnoch 1	XP_035725460.1	apolipophorins-like	High	Vespa	Vespa mandarinia	RD	QE44043MS	FALSE	High	Master Protein	XP_035725460.1	apolipophorins-like [Vespa mandarinia]	0.005	FALSE	0.93	0	1	1	1	1	3384	378.2	8.05	2.5	1
RD Fnoch 1	XP_003696056.1	ATP synthase subunit e, mitochondrial	High	Apis	Apis florea	RD	QE44043MS	FALSE	High	Master Protein	XP_003696056.1	ATP synthase subunit e, mitochondrial [Apis florea]	0.005	FALSE	0.92	11	1	1	0	1	84	9.7	9.74	0	1
RD Fnoch 1	RLU15880.1	hypothetical protein DMN91_011636	High	Ooceraea	Ooceraea biroi	RD	QE44043MS	FALSE	High	Master Protein	RLU15880.1	hypothetical protein DMN91_011636 [Ooceraea biroi]	0.006	FALSE	0.88	1	1	2	0	1	1951	217.9	6.34	0	1
RD Fnoch 1	KOX73745.1	Host cell factor 1	High	Melipona	Melipona quadrifasciata	RD	QE44043MS	FALSE	High	Master Protein	KOX73745.1	Host cell factor 1 [Melipona quadrifasciata]	0.006	FALSE	0.866	1	1	1	0	1	1459	158.6	7.83	2.48	1
RD Fnoch 1	XP_014295374.1	PREDICTED: DNA-directed RNA polymerase III subunit RPC7-like	High	Microplitis	Microplitis demolitor	RD	QE44043MS	FALSE	High	Master Protein	XP_014295374.1	PREDICTED: DNA-directed RNA polymerase III subunit RPC7-like [Microplitis demolitor]	0.006	FALSE	0.862	8	1	2	1	1	307	35.2	4.6	0	1
RD Fnoch 1	CAD6226902.1	GSCOCG00005970001-RA-CDS	High	Cotesia	Cotesia congregata	RD	QE44043MS	FALSE	High	Master Protein	CAD6226902.1	GSCOCG00005970001-RA-CDS [Cotesia congregata]	0.006	FALSE	0.844	1	1	1	1	1	1367	153.1	9.04	0	1
RD Fnoch 1	KAF7398321.1	hypothetical protein H0235_016329	High	Vespula	Vespula pensylvanica	RD	QE44043MS	FALSE	High	Master Protein	KAF7398321.1	hypothetical protein H0235_016329 [Vespula pensylvanica]	0.006	FALSE	0.843	14	1	1	1	1	153	17.2	9.41	0	1
RD Fnoch 1	XP_022700583.1	uncharacterized protein LOC111266959 isoform X1	High	Varroa	Varroa jacobsoni	RD	QE44043MS	FALSE	High	Master Protein	XP_022700583.1	uncharacterized protein LOC111266959 isoform X1 [Varroa jacobsoni]	0.009	FALSE	0.798	2	1	1	0	1	432	46.8	5.88	1.99	1
RD Fnoch 1	PBC34245.1	Glucosidase 2 subunit beta	Medium	Apis	Apis cerana cerana	RD	QE44043MS	FALSE	Medium	Master Protein	PBC34245.1	Glucosidase 2 subunit beta [Apis cerana cerana]	0.011	FALSE	0.793	2	1	1	0	1	526	59.8	4.49	1.68	1
RD Fnoch 1	XP_019875360.1	PREDICTED: larval cuticle protein A3A-like	Medium	Aethina	Aethina tumida	RD	QE44043MS	FALSE	Medium	Master Protein	XP_019875360.1	PREDICTED: larval cuticle protein A3A-like [Aethina tumida]	0.011	FALSE	0.791	5	1	1	1	1	168	17.4	6.06	2.09	1
RD Fnoch 1	XP_014204679.1	sodium/potassium/calcium exchanger Nckx30C-like	Medium	Copidosoma	Copidosoma floridanum	RD	QE44043MS	FALSE	Medium	Master Protein	XP_014204679.1	sodium/potassium/calcium exchanger Nckx30C-like [Copidosoma floridanum]	0.011	FALSE	0.79	3	1	1	1	1	387	44.2	7.39	0	1
RD Fnoch 1	KAG5323592.1	LRIG3 protein, partial	Medium	Pseudoatta	Pseudoatta argentina	RD	QE44043MS	FALSE	Medium	Master Protein	KAG5323592.1	LRIG3 protein, partial [Pseudoatta argentina]	0.011	FALSE	0.79	2	1	1	0	1	699	77.3	6.92	0	1
RD Fnoch 1	OQR75682.1	protein phosphatase type 1-like	Medium	Tropilaelaps	Tropilaelaps mercedesae	RD	QE44043MS	FALSE	Medium	Master Protein	OQR75682.1	protein phosphatase type 1-like [Tropilaelaps mercedesae]	0.011	FALSE	0.786	9	1	1	1	1	194	22.3	6.52	0	1
RD Fnoch 1	KAF7990146.1	hypothetical protein HCN44_009881	Medium	Aphidius	Aphidius gifuensis	RD	QE44043MS	FALSE	Medium	Master Protein	KAF7990146.1	hypothetical protein HCN44_009881 [Aphidius gifuensis]	0.011	FALSE	0.773	2	1	1	1	1	992	105.9	7.03	0	1
RD Fnoch 1	XP_012271912.1	probable chitinase 10	Medium	Orussus	Orussus abietinus	RD	QE44043MS	FALSE	Medium	Master Protein	XP_012271912.1	probable chitinase 10 [Orussus abietinus]	0.011	FALSE	0.773	2	1	1	1	1	976	110.9	6.09	2.12	1
RD Fnoch 1	XP_032686002.1	uncharacterized protein LOC116851071	Medium	Odontomachus	Odontomachus brunneus	RD	QE44043MS	FALSE	Medium	Master Protein	XP_032686002.1	uncharacterized protein LOC116851071 [Odontomachus brunneus]	0.013	FALSE	0.761	2	1	1	1	1	611	70.5	6.73	2.36	1
RD Fnoch 1	XP_011879850.1	PREDICTED: retinal-specific ATP-binding cassette transporter-like	Medium	Vollenhovia	Vollenhovia emeryi	RD	QE44043MS	FALSE	Medium	Master Protein	XP_011879850.1	PREDICTED: retinal-specific ATP-binding cassette transporter-like [Vollenhovia emeryi]	0.013	FALSE	0.749	1	1	1	1	1	1669	188.5	8.03	0	1
RD Fnoch 1	XP_011174522.1	bifunctional transcriptional activator/DNA repair enzyme Ada	Medium	Solenopsis	Solenopsis invicta	RD	QE44043MS	FALSE	Medium	Master Protein	XP_011174522.1	bifunctional transcriptional activator/DNA repair enzyme Ada [Solenopsis invicta]	0.013	FALSE	0.743	9	1	1	1	1	190	21.7	8.22	2.77	1
RD Fnoch 1	A0A1Y3ALN5	RED_N domain-containing protein (Fragment)	Medium	Euroglyphus	Euroglyphus maynei	RD	QE44043MS	FALSE	Medium	Master Protein	A0A1Y3ALN5	RED_N domain-containing protein (Fragment) OS=Euroglyphus maynei OX=6958 GN=BLA29_011345 PE=4 SV=1	0.013	FALSE	0.724	8	1	1	1	1	177	21.1	6.06	1.84	1
RD Fnoch 1	XP_018059768.1	PREDICTED: coiled-coil domain-containing protein 47 isoform X1	Medium	Atta	Atta colombica	RD	QE44043MS	FALSE	Medium	Master Protein	XP_018059768.1	PREDICTED: coiled-coil domain-containing protein 47 isoform X1 [Atta colombica]	0.013	FALSE	0.722	2	1	1	0	1	487	56.4	5.66	0	1
RD Fnoch 1	EFN79133.1	Glycogenin-1	Medium	Harpegnathos	Harpegnathos saltator	RD	QE44043MS	FALSE	Medium	Master Protein	EFN79133.1	Glycogenin-1 [Harpegnathos saltator]	0.013	FALSE	0.713	2	1	1	0	1	1456	156.8	5.27	0	1
RD Fnoch 1	XP_012338824.1	uncharacterized protein LOC105734773	Medium	Apis	Apis florea	RD	QE44043MS	FALSE	Medium	Master Protein	XP_012338824.1	uncharacterized protein LOC105734773 [Apis florea]	0.013	FALSE	0.708	3	1	1	1	1	420	48.7	6.29	2.36	1
RD Fnoch 1	XP_029169779.1	LOW QUALITY PROTEIN: titin-like	Medium	Nylanderia	Nylanderia fulva	RD	QE44043MS	FALSE	Medium	Master Protein	XP_029169779.1	LOW QUALITY PROTEIN: titin-like [Nylanderia fulva]	0.013	FALSE	0.708	0	1	1	1	1	16858	1903.8	5.24	0	1
RD Fnoch 1	XP_031840020.1	endoplasmic reticulum resident protein 44	Medium	Nomia	Nomia melanderi	RD	QE44043MS	FALSE	Medium	Master Protein	XP_031840020.1	endoplasmic reticulum resident protein 44 [Nomia melanderi]	0.013	FALSE	0.69	3	1	1	1	1	412	47.7	6.01	2.48	1
RD Fnoch 1	XP_011878361.1	PREDICTED: uncharacterized protein LOC105567796, partial	Medium	Vollenhovia	Vollenhovia emeryi	RD	QE44043MS	FALSE	Medium	Master Protein	XP_011878361.1	PREDICTED: uncharacterized protein LOC105567796, partial [Vollenhovia emeryi]	0.014	FALSE	0.679	8	1	1	1	1	247	28.3	9.69	0	1
RD Fnoch 1	OAD58979.1	Zinc finger X-chromosomal protein	Medium	Eufriesea	Eufriesea mexicana	RD	QE44043MS	FALSE	Medium	Master Protein	OAD58979.1	Zinc finger X-chromosomal protein [Eufriesea mexicana]	0.014	FALSE	0.66	0	1	2	0	1	4615	522.6	7.65	1.8	1
RD Fnoch 1	XP_018044541.1	PREDICTED: uncharacterized protein LOC108684631	Medium	Atta	Atta colombica	RD	QE44043MS	FALSE	Medium	Master Protein	XP_018044541.1	PREDICTED: uncharacterized protein LOC108684631 [Atta colombica]	0.014	FALSE	0.655	1	1	1	0	1	1180	136.7	7.99	0	1
RD Fnoch 1	XP_011694514.1	PREDICTED: uncharacterized protein LOC105453930 isoform X2	Medium	Wasmannia	Wasmannia auropunctata	RD	QE44043MS	FALSE	Medium	Master Protein	XP_011694514.1	PREDICTED: uncharacterized protein LOC105453930 isoform X2 [Wasmannia auropunctata]	0.014	FALSE	0.653	4	1	1	1	1	261	29.3	8.98	1.75	1
RD Fnoch 1	XP_011139550.1	signal recognition particle subunit SRP72	Medium	Harpegnathos	Harpegnathos saltator	RD	QE44043MS	FALSE	Medium	Master Protein	XP_011139550.1	signal recognition particle subunit SRP72 [Harpegnathos saltator]	0.014	FALSE	0.65	4	1	1	1	1	657	74.1	9.04	0	1
RD Fnoch 1	KAF3429335.1	hypothetical protein E2986_04658	Medium	Frieseomelitta	Frieseomelitta varia	RD	QE44043MS	FALSE	Medium	Master Protein	KAF3429335.1	hypothetical protein E2986_04658 [Frieseomelitta varia]	0.014	FALSE	0.65	4	1	1	0	1	275	31.4	6.28	2.25	1
RD Fnoch 1	KMQ84036.1	tetratricopeptide repeat protein	Medium	Lasius	Lasius niger	RD	QE44043MS	FALSE	Medium	Master Protein	KMQ84036.1	tetratricopeptide repeat protein [Lasius niger]	0.014	FALSE	0.647	9	1	1	1	1	113	13.6	9.31	0	1
RD Fnoch 1	KMQ99403.1	methionyl-trna cytoplasmic	Medium	Lasius	Lasius niger	RD	QE44043MS	FALSE	Medium	Master Protein	KMQ99403.1	methionyl-trna cytoplasmic [Lasius niger]	0.015	FALSE	0.627	3	1	1	1	1	969	109.8	8.31	0	1
RD Fnoch 1	TGZ47503.1	Uncharacterized protein DBV15_00028	Medium	Temnothorax	Temnothorax longispinosus	RD	QE44043MS	FALSE	Medium	Master Protein	TGZ47503.1	Uncharacterized protein DBV15_00028 [Temnothorax longispinosus]	0.015	FALSE	0.624	1	1	1	1	1	1318	148.8	6.92	0	1
RD Fnoch 1	XP_014295334.1	PREDICTED: fat-like cadherin-related tumor suppressor homolog	Medium	Microplitis	Microplitis demolitor	RD	QE44043MS	FALSE	Medium	Master Protein	XP_014295334.1	PREDICTED: fat-like cadherin-related tumor suppressor homolog [Microplitis demolitor]	0.015	FALSE	0.623	0	1	1	1	1	4843	537.5	5.02	0	1
RD Fnoch 1	PBC32494.1	hypothetical protein APICC_07420	Medium	Apis	Apis cerana cerana	RD	QE44043MS	FALSE	Medium	Master Protein	PBC32494.1	hypothetical protein APICC_07420 [Apis cerana cerana]	0.015	FALSE	0.616	5	1	1	0	1	177	21	9.52	2.39	1
RD Fnoch 1	XP_019871666.1	PREDICTED: intraflagellar transport protein 88 homolog	Medium	Aethina	Aethina tumida	RD	QE44043MS	FALSE	Medium	Master Protein	XP_019871666.1	PREDICTED: intraflagellar transport protein 88 homolog [Aethina tumida]	0.015	FALSE	0.608	3	1	1	1	1	844	94.3	6.54	0	1
RD Fnoch 1	XP_011706437.1	PREDICTED: uncharacterized protein LOC105461629	Medium	Wasmannia	Wasmannia auropunctata	RD	QE44043MS	FALSE	Medium	Master Protein	XP_011706437.1	PREDICTED: uncharacterized protein LOC105461629 [Wasmannia auropunctata]	0.019	FALSE	0.599	5	1	1	1	1	187	21.8	5.48	0	1
RD Fnoch 1	AAP93581.1	CuZn superoxide dismutase	Medium	Apis	Apis mellifera ligustica	RD	QE44043MS	FALSE	Medium	Master Protein	AAP93581.1	CuZn superoxide dismutase [Apis mellifera ligustica]	0.019	FALSE	0.563	7	1	1	0	1	152	15.6	6.71	0	1
RD Fnoch 1	A0A6G1S2U2	Mediator of RNA polymerase II transcription subunit 13 (Fragment)	Medium	Aceria	Aceria tosichella	RD	QE44043MS	FALSE	Medium	Master Protein	A0A6G1S2U2	Mediator of RNA polymerase II transcription subunit 13 (Fragment) OS=Aceria tosichella OX=561515 GN=skd_1 PE=4 SV=1	0.019	FALSE	0.561	3	1	1	1	1	1078	118.1	8.18	0	1
RD Fnoch 1	XP_014235959.2	trichohyalin	Medium	Trichogramma	Trichogramma pretiosum	RD	QE44043MS	FALSE	Medium	Master Protein	XP_014235959.2	trichohyalin [Trichogramma pretiosum]	0.02	FALSE	0.545	2	1	1	1	1	482	57.3	9.01	0	1
RD Fnoch 1	XP_017796515.1	PREDICTED: uncharacterized protein C17orf59 homolog	Medium	Habropoda	Habropoda laboriosa	RD	QE44043MS	FALSE	Medium	Master Protein	XP_017796515.1	PREDICTED: uncharacterized protein C17orf59 homolog [Habropoda laboriosa]	0.02	FALSE	0.539	3	1	1	0	1	276	30.7	4.78	0	1
RD Fnoch 1	XP_031364362.1	dynein intermediate chain 3, ciliary-like	Medium	Apis	Apis dorsata	RD	QE44043MS	FALSE	Medium	Master Protein	XP_031364362.1	dynein intermediate chain 3, ciliary-like [Apis dorsata]	0.019	FALSE	0.53	1	1	2	1	1	915	107.7	8.41	4.86	1
RD Fnoch 1	T1JTV2	Uncharacterized protein	Medium	Tetranychus	Tetranychus urticae	RD	QE44043MS	FALSE	Medium	Master Protein	T1JTV2	Uncharacterized protein OS=Tetranychus urticae OX=32264 GN=107368929 PE=4 SV=1	0.019	FALSE	0.528	8	1	1	1	1	305	35.3	8.87	3.11	1
RD Fnoch 1	XP_018369386.1	PREDICTED: sentrin-specific protease 6-like	Medium	Trachymyrmex	Trachymyrmex cornetzi	RD	QE44043MS	FALSE	Medium	Master Protein	XP_018369386.1	PREDICTED: sentrin-specific protease 6-like [Trachymyrmex cornetzi]	0.02	FALSE	0.522	3	1	1	0	1	520	60.1	8.69	2.16	1
RD Fnoch 1	XP_011877865.1	PREDICTED: 1-phosphatidylinositol 4,5-bisphosphate phosphodiesterase-like isoform X1	Medium	Vollenhovia	Vollenhovia emeryi	RD	QE44043MS	FALSE	Medium	Master Protein	XP_011877865.1	PREDICTED: 1-phosphatidylinositol 4,5-bisphosphate phosphodiesterase-like isoform X1 [Vollenhovia emeryi]	0.02	FALSE	0.508	2	1	1	0	1	1084	124.3	6.81	0	1
RD Fnoch 1	KAF7438932.1	hypothetical protein H0235_001323	Medium	Vespula	Vespula pensylvanica	RD	QE44043MS	FALSE	Medium	Master Protein	KAF7438932.1	hypothetical protein H0235_001323 [Vespula pensylvanica]	0.02	FALSE	0.507	8	1	1	1	1	174	19.6	10.27	0	1
RD Fnoch 1	XP_015121753.1	uncharacterized protein LOC107044399	Medium	Diachasma	Diachasma alloeum	RD	QE44043MS	FALSE	Medium	Master Protein	XP_015121753.1	uncharacterized protein LOC107044399 [Diachasma alloeum]	0.02	FALSE	0.506	4	1	1	1	1	272	30.4	7.56	0	1
RD Fnoch 1	XP_032691045.1	dehydrodolichyl diphosphate synthase complex subunit NUS1	Medium	Odontomachus	Odontomachus brunneus	RD	QE44043MS	FALSE	Medium	Master Protein	XP_032691045.1	dehydrodolichyl diphosphate synthase complex subunit NUS1 [Odontomachus brunneus]	0.02	FALSE	0.503	6	1	1	1	1	249	28.5	9.07	0	1
RD Fnoch 1	XP_025153393.1	delta-1-pyrroline-5-carboxylate synthase isoform X1	Medium	Harpegnathos	Harpegnathos saltator	RD	QE44043MS	FALSE	Medium	Master Protein	XP_025153393.1	delta-1-pyrroline-5-carboxylate synthase isoform X1 [Harpegnathos saltator]	0.02	FALSE	0.5	3	1	3	1	1	801	86.6	6.6	9.75	1
RD Fnoch 1	KAF7992729.1	hypothetical protein HCN44_005073	Medium	Aphidius	Aphidius gifuensis	RD	QE44043MS	FALSE	Medium	Master Protein	KAF7992729.1	hypothetical protein HCN44_005073 [Aphidius gifuensis]	0.02	FALSE	0.5	4	1	1	1	1	581	68.6	8.92	0	1
RD Fnoch 1	XP_011502016.1	PREDICTED: cytoplasmic dynein 2 heavy chain 1	Medium	Ceratosolen	Ceratosolen solmsi marchali	RD	QE44043MS	FALSE	Medium	Master Protein	XP_011502016.1	PREDICTED: cytoplasmic dynein 2 heavy chain 1 [Ceratosolen solmsi marchali]	0.021	FALSE	0.489	0	1	1	1	1	4123	465.1	6.81	1.66	1
RD Fnoch 1	KAF7389754.1	hypothetical protein H0235_018238	Medium	Vespula	Vespula pensylvanica	RD	QE44043MS	FALSE	Medium	Master Protein	KAF7389754.1	hypothetical protein H0235_018238 [Vespula pensylvanica]	0.021	FALSE	0.485	1	1	1	0	1	914	105.2	8.51	2.05	1
RD Fnoch 1	XP_015593895.1	breast cancer type 1 susceptibility protein homolog isoform X1	Medium	Cephus	Cephus cinctus	RD	QE44043MS	FALSE	Medium	Master Protein	XP_015593895.1	breast cancer type 1 susceptibility protein homolog isoform X1 [Cephus cinctus]	0.021	FALSE	0.483	0	1	2	0	1	1591	178.7	7.75	0	1
RD Fnoch 1	XP_033232167.1	calcium-independent phospholipase A2-gamma-like isoform X1	Medium	Belonocnema	Belonocnema treatae	RD	QE44043MS	FALSE	Medium	Master Protein	XP_033232167.1	calcium-independent phospholipase A2-gamma-like isoform X1 [Belonocnema treatae]	0.021	FALSE	0.476	2	1	1	0	1	638	72.6	9.17	0	1
RD Fnoch 1	KYQ53211.1	hypothetical protein ALC60_07639	Medium	Trachymyrmex	Trachymyrmex zeteki	RD	QE44043MS	FALSE	Medium	Master Protein	KYQ53211.1	hypothetical protein ALC60_07639 [Trachymyrmex zeteki]	0.022	FALSE	0.465	8	1	1	0	1	227	26.1	4.97	0	1
RD Fnoch 1	OQR67173.1	hypothetical protein BIW11_04827	Medium	Tropilaelaps	Tropilaelaps mercedesae	RD	QE44043MS	FALSE	Medium	Master Protein	OQR67173.1	hypothetical protein BIW11_04827 [Tropilaelaps mercedesae]	0.022	FALSE	0.464	7	1	1	1	1	159	18	9.73	0	1
RD Fnoch 1	A0A6P6YB90	TATA box-binding protein-associated factor 1B	Medium	Dermatophagoides	Dermatophagoides pteronyssinus	RD	QE44043MS	FALSE	Medium	Master Protein	A0A6P6YB90	TATA box-binding protein-associated factor 1B OS=Dermatophagoides pteronyssinus OX=6956 GN=LOC113795847 PE=3 SV=1	0.022	FALSE	0.464	5	1	1	1	1	737	88.1	8.54	0	1
RD Fnoch 1	KAF7419718.1	hypothetical protein H0235_010015	Medium	Vespula	Vespula pensylvanica	RD	QE44043MS	FALSE	Medium	Master Protein	KAF7419718.1	hypothetical protein H0235_010015 [Vespula pensylvanica]	0.022	FALSE	0.463	4	1	1	1	1	377	44.5	8.32	0	1
RD Fnoch 1	KAF7998132.1	hypothetical protein HCN44_009530	Medium	Aphidius	Aphidius gifuensis	RD	QE44043MS	FALSE	Medium	Master Protein	KAF7998132.1	hypothetical protein HCN44_009530 [Aphidius gifuensis]	0.022	FALSE	0.462	1	1	1	1	1	1679	192.3	5.85	0	1
RD Fnoch 1	XP_034943212.1	LOW QUALITY PROTEIN: probable ATP-dependent RNA helicase DDX27	Medium	Chelonus	Chelonus insularis	RD	QE44043MS	FALSE	Medium	Master Protein	XP_034943212.1	LOW QUALITY PROTEIN: probable ATP-dependent RNA helicase DDX27 [Chelonus insularis]	0.022	FALSE	0.46	2	1	1	1	1	729	83.2	9.39	0	1
RD Fnoch 1	A0A132A8K4	Uncharacterized protein	Medium	Sarcoptes	Sarcoptes scabiei	RD	QE44043MS	FALSE	Medium	Master Protein	A0A132A8K4	Uncharacterized protein OS=Sarcoptes scabiei OX=52283 GN=QR98_0058020 PE=4 SV=1	0.022	FALSE	0.458	2	1	1	1	1	462	54.4	9.48	1.73	1
RD Fnoch 1	XP_015111965.1	28S ribosomal protein S29, mitochondrial	Medium	Diachasma	Diachasma alloeum	RD	QE44043MS	FALSE	Medium	Master Protein	XP_015111965.1	28S ribosomal protein S29, mitochondrial [Diachasma alloeum]	0.022	FALSE	0.456	2	1	1	1	1	386	44.2	8.37	1.75	1
RD Fnoch 1	XP_006618895.1	hymenoptaecin isoform X1	Medium	Apis	Apis dorsata	RD	QE44043MS	FALSE	Medium	Master Protein	XP_006618895.1	hymenoptaecin isoform X1 [Apis dorsata]	0.023	FALSE	0.453	7	1	1	0	1	132	15	9.45	0	1
RD Fnoch 1	XP_024939152.1	odorant receptor coreceptor isoform X1	Medium	Cephus	Cephus cinctus	RD	QE44043MS	FALSE	Medium	Master Protein	XP_024939152.1	odorant receptor coreceptor isoform X1 [Cephus cinctus]	0.024	FALSE	0.448	4	1	1	0	1	452	52	7.59	0	1
RD Fnoch 1	XP_011693063.1	PREDICTED: uncharacterized protein LOC105453063	Medium	Wasmannia	Wasmannia auropunctata	RD	QE44043MS	FALSE	Medium	Master Protein	XP_011693063.1	PREDICTED: uncharacterized protein LOC105453063 [Wasmannia auropunctata]	0.024	FALSE	0.447	7	1	1	1	1	237	26.1	8.76	0	1
RD Fnoch 1	EFN87312.1	hypothetical protein EAI_06082	Medium	Harpegnathos	Harpegnathos saltator	RD	QE44043MS	FALSE	Medium	Master Protein	EFN87312.1	hypothetical protein EAI_06082 [Harpegnathos saltator]	0.024	FALSE	0.447	4	1	1	0	1	775	88	9.32	0	1
RD Fnoch 1	A0A6P6YDL8	girdin-like	Medium	Dermatophagoides	Dermatophagoides pteronyssinus	RD	QE44043MS	FALSE	Medium	Master Protein	A0A6P6YDL8	girdin-like OS=Dermatophagoides pteronyssinus OX=6956 GN=LOC113796890 PE=4 SV=1	0.024	FALSE	0.44	1	1	1	1	1	1634	189.6	5.52	0	1
RD Fnoch 1	KYN02313.1	hypothetical protein ALC62_06862, partial	Medium	Cyphomyrmex	Cyphomyrmex costatus	RD	QE44043MS	FALSE	Medium	Master Protein	KYN02313.1	hypothetical protein ALC62_06862, partial [Cyphomyrmex costatus]	0.024	FALSE	0.432	1	1	1	0	1	1792	202.7	6.48	0	1
RD Fnoch 1	XP_036151271.1	uncharacterized protein LOC105834488	Medium	Monomorium	Monomorium pharaonis	RD	QE44043MS	FALSE	Medium	Master Protein	XP_036151271.1	uncharacterized protein LOC105834488 [Monomorium pharaonis]	0.025	FALSE	0.428	2	1	1	0	1	817	95.5	7.94	0	1
RD Fnoch 1	T1L6A6	Uncharacterized protein	Medium	Tetranychus	Tetranychus urticae	RD	QE44043MS	FALSE	Medium	Master Protein	T1L6A6	Uncharacterized protein OS=Tetranychus urticae OX=32264 PE=4 SV=1	0.025	FALSE	0.413	5	1	1	1	1	372	44.1	8.97	0	1
RD Fnoch 1	XP_024945628.1	zinc finger protein 91 isoform X1	Medium	Cephus	Cephus cinctus	RD	QE44043MS	FALSE	Medium	Master Protein	XP_024945628.1	zinc finger protein 91 isoform X1 [Cephus cinctus]	0.025	FALSE	0.407	1	1	1	0	1	1091	124.9	8.07	0	1
RD Fnoch 1	XP_018376267.1	PREDICTED: uncharacterized protein LOC108769660, partial	Medium	Trachymyrmex	Trachymyrmex cornetzi	RD	QE44043MS	FALSE	Medium	Master Protein	XP_018376267.1	PREDICTED: uncharacterized protein LOC108769660, partial [Trachymyrmex cornetzi]	0.025	FALSE	0.404	6	1	1	0	1	506	58	5.95	0	1
RD Fnoch 1	XP_015523649.1	PREDICTED: uncharacterized protein LOC107227115	Medium	Neodiprion	Neodiprion lecontei	RD	QE44043MS	FALSE	Medium	Master Protein	XP_015523649.1	PREDICTED: uncharacterized protein LOC107227115 [Neodiprion lecontei]	0.025	FALSE	0.402	1	1	1	1	1	1714	193.4	6	0	1
RD Fnoch 1	XP_033342757.1	uncharacterized protein LOC117229920 isoform X1	Medium	Megalopta	Megalopta genalis	RD	QE44043MS	FALSE	Medium	Master Protein	XP_033342757.1	uncharacterized protein LOC117229920 isoform X1 [Megalopta genalis]	0.025	FALSE	0.402	1	1	1	0	1	727	79.9	7.62	0	1
RD Fnoch 1	KOX77965.1	Serine/threonine-protein phosphatase 1 regulatory subunit 10	Medium	Melipona	Melipona quadrifasciata	RD	QE44043MS	FALSE	Medium	Master Protein	KOX77965.1	Serine/threonine-protein phosphatase 1 regulatory subunit 10 [Melipona quadrifasciata]	0.025	FALSE	0.394	2	1	1	1	1	1121	123.3	9.09	0	1
RD Fnoch 1	XP_031365113.1	ABC transporter F family member 4-like	Medium	Apis	Apis dorsata	RD	QE44043MS	FALSE	Medium	Master Protein	XP_031365113.1	ABC transporter F family member 4-like [Apis dorsata]	0.026	FALSE	0.393	3	1	1	0	1	368	40.9	9.03	2.09	1
RD Fnoch 1	XP_011874095.1	PREDICTED: probable ATP-dependent RNA helicase DDX31	Medium	Vollenhovia	Vollenhovia emeryi	RD	QE44043MS	FALSE	Medium	Master Protein	XP_011874095.1	PREDICTED: probable ATP-dependent RNA helicase DDX31 [Vollenhovia emeryi]	0.026	FALSE	0.388	3	1	1	1	1	1047	116.5	9.63	0	1
RD Fnoch 1	KMQ90673.1	vesicle transport protein sec20-like protein	Medium	Lasius	Lasius niger	RD	QE44043MS	FALSE	Medium	Master Protein	KMQ90673.1	vesicle transport protein sec20-like protein [Lasius niger]	0.026	FALSE	0.379	7	1	1	1	1	227	25.4	7.87	0	1
RD Fnoch 1	KYN02820.1	hypothetical protein ALC62_06398	Medium	Cyphomyrmex	Cyphomyrmex costatus	RD	QE44043MS	FALSE	Medium	Master Protein	KYN02820.1	hypothetical protein ALC62_06398 [Cyphomyrmex costatus]	0.026	FALSE	0.379	6	1	1	1	1	267	29.8	8.19	2.58	1
RD Fnoch 1	XP_033190085.1	bifunctional methylenetetrahydrofolate dehydrogenase/cyclohydrolase, mitochondrial	Medium	Bombus	Bombus vancouverensis nearcticus	RD	QE44043MS	FALSE	Medium	Master Protein	XP_033190085.1	bifunctional methylenetetrahydrofolate dehydrogenase/cyclohydrolase, mitochondrial [Bombus vancouverensis nearcticus]	0.026	FALSE	0.372	3	1	2	1	1	329	36.4	8.82	0	1
RD Fnoch 1	JAG73701.1	Chymotrypsin inhibitor, partial	Medium	Fopius	Fopius arisanus	RD	QE44043MS	FALSE	Medium	Master Protein	JAG73701.1	Chymotrypsin inhibitor, partial [Fopius arisanus]	0.027	FALSE	0.37	7	1	1	1	1	106	12	7.36	0	1
RD Fnoch 1	T1KZ97	C2 domain-containing protein	Medium	Tetranychus	Tetranychus urticae	RD	QE44043MS	FALSE	Medium	Master Protein	T1KZ97	C2 domain-containing protein OS=Tetranychus urticae OX=32264 PE=4 SV=2	0.027	FALSE	0.366	1	1	2	1	1	2682	293.2	5.19	0	1
RD Fnoch 1	XP_033225101.1	dedicator of cytokinesis protein 9 isoform X1	Medium	Belonocnema	Belonocnema treatae	RD	QE44043MS	FALSE	Medium	Master Protein	XP_033225101.1	dedicator of cytokinesis protein 9 isoform X1 [Belonocnema treatae]	0.027	FALSE	0.364	1	1	1	0	1	2124	242.1	7.25	1.75	1
RD Fnoch 1	XP_011160197.2	uncharacterized protein LOC105196133	Medium	Solenopsis	Solenopsis invicta	RD	QE44043MS	FALSE	Medium	Master Protein	XP_011160197.2	uncharacterized protein LOC105196133 [Solenopsis invicta]	0.027	FALSE	0.363	2	1	1	1	1	373	43.2	7.84	0	1
RD Fnoch 1	KAF3428554.1	hypothetical protein E2986_05538	Medium	Frieseomelitta	Frieseomelitta varia	RD	QE44043MS	FALSE	Medium	Master Protein	KAF3428554.1	hypothetical protein E2986_05538 [Frieseomelitta varia]	0.027	FALSE	0.361	1	1	1	1	1	1494	163.8	8.98	0	1
RD Fnoch 1	T1KNG5	Uncharacterized protein	Medium	Tetranychus	Tetranychus urticae	RD	QE44043MS	FALSE	Medium	Master Protein	T1KNG5	Uncharacterized protein OS=Tetranychus urticae OX=32264 GN=107365912 PE=3 SV=1	0.027	FALSE	0.359	12	1	1	1	1	132	15.4	4.63	1.96	1
RD Fnoch 1	KAF3427482.1	hypothetical protein E2986_08889	Medium	Frieseomelitta	Frieseomelitta varia	RD	QE44043MS	FALSE	Medium	Master Protein	KAF3427482.1	hypothetical protein E2986_08889 [Frieseomelitta varia]	0.028	FALSE	0.351	7	1	1	1	1	258	29.5	7.83	0	1
RD Fnoch 1	XP_019884475.1	uncharacterized protein LOC105255676	Medium	Camponotus	Camponotus floridanus	RD	QE44043MS	FALSE	Medium	Master Protein	XP_019884475.1	uncharacterized protein LOC105255676 [Camponotus floridanus]	0.029	FALSE	0.346	16	1	1	1	1	166	18.6	9.2	2.54	1
RD Fnoch 1	OXU24088.1	hypothetical protein TSAR_004462	Medium	Trichomalopsis	Trichomalopsis sarcophagae	RD	QE44043MS	FALSE	Medium	Master Protein	OXU24088.1	hypothetical protein TSAR_004462 [Trichomalopsis sarcophagae]	0.029	FALSE	0.343	2	1	1	1	1	528	57	5.53	2.3	1
RD Fnoch 2	XP_026298285.1	apolipophorins	High	Apis	Apis mellifera	RD	QE44046MS	FALSE	High	Master Protein	XP_026298285.1	apolipophorins [Apis mellifera]	0	FALSE	1118.99	48	161	346	61	64	3382	376.6	8.47	1126.69	161
RD Fnoch 2	ASQ15625.1	putative cyclin-dependent serine/threonine-protein kinase	High	Apis	Apis mellifera	RD	QE44046MS	FALSE	High	Master Protein	ASQ15625.1	putative cyclin-dependent serine/threonine-protein kinase [Apis mellifera]	0	FALSE	659.363	69	74	141	4	4	1511	175.7	5.25	588.07	74
RD Fnoch 2	XP_001121241.3	uncharacterized protein DDB_G0283357	High	Apis	Apis mellifera	RD	QE44046MS	FALSE	High	Master Protein	XP_001121241.3	uncharacterized protein DDB_G0283357 [Apis mellifera]	0	FALSE	655.713	67	72	141	2	2	1508	175.4	5.24	585.88	72
RD Fnoch 2	PBC34817.1	Apolipophorin	High	Apis	Apis cerana cerana	RD	QE44046MS	FALSE	High	Master Protein	PBC34817.1	Apolipophorin [Apis cerana cerana]	0	FALSE	515.883	26	88	180	0	3	3438	383.9	8.54	546.63	88
RD Fnoch 2	XP_031366148.1	apolipophorins	High	Apis	Apis dorsata	RD	QE44046MS	FALSE	High	Master Protein	XP_031366148.1	apolipophorins [Apis dorsata]	0	FALSE	505.318	24	81	174	2	2	3374	375.4	8.46	506.26	81
RD Fnoch 2	NP_001011600.1	hexamerin 70b precursor	High	Apis	Apis mellifera	RD	QE44046MS	FALSE	High	Master Protein	NP_001011600.1	hexamerin 70b precursor [Apis mellifera]	0	FALSE	439.366	46	35	304	10	16	683	79.5	7.23	1051.23	35
RD Fnoch 2	XP_028523521.1	uncharacterized protein LOC107999943	High	Apis	Apis cerana	RD	QE44046MS	FALSE	High	Master Protein	XP_028523521.1	uncharacterized protein LOC107999943 [Apis cerana]	0	FALSE	407.305	24	45	290	0	1	1389	163.6	7.21	913.18	45
RD Fnoch 2	NP_001318046.1	larval-specific very high density lipoprotein precursor	High	Apis	Apis mellifera	RD	QE44046MS	FALSE	High	Master Protein	NP_001318046.1	larval-specific very high density lipoprotein precursor [Apis mellifera]	0	FALSE	403.073	34	58	158	30	35	1507	173.1	7.02	476.77	58
RD Fnoch 2	ABR45905.1	hexamerin	High	Apis	Apis mellifera	RD	QE44046MS	FALSE	High	Master Protein	ABR45905.1	hexamerin [Apis mellifera]	0	FALSE	362.472	54	43	235	0	43	686	81.3	8.16	683.41	43
RD Fnoch 2	XP_016770154.2	hexamerin 110 isoform X1	High	Apis	Apis mellifera	RD	QE44046MS	FALSE	High	Master Protein	XP_016770154.2	hexamerin 110 isoform X1 [Apis mellifera]	0	FALSE	351.357	45	43	165	0	1	1010	112.1	6.93	601.76	43
RD Fnoch 2	XP_003691494.2	LOW QUALITY PROTEIN: apolipophorins	High	Apis	Apis florea	RD	QE44046MS	FALSE	High	Master Protein	XP_003691494.2	LOW QUALITY PROTEIN: apolipophorins [Apis florea]	0	FALSE	348.082	18	57	125	1	1	3365	373.8	8.53	349.74	57
RD Fnoch 2	ABR45906.1	high Glx storage protein	High	Apis	Apis mellifera	RD	QE44046MS	FALSE	High	Master Protein	ABR45906.1	high Glx storage protein [Apis mellifera]	0	FALSE	345.217	45	43	161	0	1	1010	112.1	6.93	581.61	43
RD Fnoch 2	XP_016769017.1	chitinase-like protein EN03 isoform X1	High	Apis	Apis mellifera	RD	QE44046MS	FALSE	High	Master Protein	XP_016769017.1	chitinase-like protein EN03 isoform X1 [Apis mellifera]	0	FALSE	306.473	64	32	99	0	1	444	49.3	7.78	366.33	32
RD Fnoch 2	XP_016769016.1	chitinase-like protein Idgf4 isoform X2	High	Apis	Apis mellifera	RD	QE44046MS	FALSE	High	Master Protein	XP_016769016.1	chitinase-like protein Idgf4 isoform X2 [Apis mellifera]	0	FALSE	305.197	64	33	101	0	2	438	48.7	8.02	369.13	33
RD Fnoch 2	NP_001107670.1	apolipophorin-III-like protein precursor	High	Apis	Apis mellifera	RD	QE44046MS	FALSE	High	Master Protein	NP_001107670.1	apolipophorin-III-like protein precursor [Apis mellifera]	0	FALSE	283.384	87	22	352	1	17	193	21.3	5.66	1438.35	22
RD Fnoch 2	ABD92645.1	OBP13	High	Apis	Apis mellifera	RD	QE44046MS	FALSE	High	Master Protein	ABD92645.1	OBP13 [Apis mellifera]	0	FALSE	280.791	76	24	118	4	24	132	15.1	6.61	328.46	24
RD Fnoch 2	AAO39761.1	transferrin	High	Apis	Apis mellifera	RD	QE44046MS	FALSE	High	Master Protein	AAO39761.1	transferrin [Apis mellifera]	0	FALSE	279.775	65	45	82	7	9	712	78.6	7.06	253.48	45
RD Fnoch 2	ABQ59246.1	hexamerin 70a	High	Apis	Apis mellifera	RD	QE44046MS	FALSE	High	Master Protein	ABQ59246.1	hexamerin 70a [Apis mellifera]	0	FALSE	257.126	46	37	132	0	12	684	81.4	6.93	356.92	37
RD Fnoch 2	XP_001121746.2	neurofilament heavy polypeptide	High	Apis	Apis mellifera	RD	QE44046MS	FALSE	High	Master Protein	XP_001121746.2	neurofilament heavy polypeptide [Apis mellifera]	0	FALSE	236.706	54	19	44	11	16	491	52	4.54	202.06	19
RD Fnoch 2	AEY57480.1	Transferrin	High	Apis	Apis cerana	RD	QE44046MS	FALSE	High	Master Protein	AEY57480.1	Transferrin [Apis cerana]	0	FALSE	217.096	54	37	69	0	1	712	78.5	7.06	217.57	37
RD Fnoch 2	XP_392381.3	putative cysteine proteinase CG12163 isoform X2	High	Apis	Apis mellifera	RD	QE44046MS	FALSE	High	Master Protein	XP_392381.3	putative cysteine proteinase CG12163 isoform X2 [Apis mellifera]	0	FALSE	208.254	25	22	47	0	22	881	100.3	6.1	181.78	22
RD Fnoch 2	XP_026301410.1	fibrillin-2	High	Apis	Apis mellifera	RD	QE44046MS	FALSE	High	Master Protein	XP_026301410.1	fibrillin-2 [Apis mellifera]	0	FALSE	184.593	16	29	77	24	29	2597	283.9	5.21	223.09	29
RD Fnoch 2	NP_001035313.1	odorant binding protein 14 precursor	High	Apis	Apis mellifera	RD	QE44046MS	FALSE	High	Master Protein	NP_001035313.1	odorant binding protein 14 precursor [Apis mellifera]	0	FALSE	172.888	83	25	92	0	25	135	15.2	5.97	268.14	25
RD Fnoch 2	XP_016906630.1	probable cyclin-dependent serine/threonine-protein kinase DDB_G0292550	High	Apis	Apis cerana	RD	QE44046MS	FALSE	High	Master Protein	XP_016906630.1	probable cyclin-dependent serine/threonine-protein kinase DDB_G0292550 [Apis cerana]	0	FALSE	167.644	22	20	34	0	1	1326	153.4	5.49	130.12	20
RD Fnoch 2	XP_026298921.1	nucleoprotein TPR isoform X2	High	Apis	Apis mellifera	RD	QE44046MS	FALSE	High	Master Protein	XP_026298921.1	nucleoprotein TPR isoform X2 [Apis mellifera]	0	FALSE	149.978	46	22	32	0	1	558	63.9	5.33	113.82	22
RD Fnoch 2	XP_006609579.1	vitellogenin-6-like	High	Apis	Apis dorsata	RD	QE44046MS	FALSE	High	Master Protein	XP_006609579.1	vitellogenin-6-like [Apis dorsata]	0	FALSE	148.266	15	24	59	1	1	1507	173.1	7.12	140.73	24
RD Fnoch 2	XP_003698326.1	FK506-binding protein 2 isoform X2	High	Apis	Apis florea	RD	QE44046MS	FALSE	High	Master Protein	XP_003698326.1	FK506-binding protein 2 isoform X2 [Apis florea]	0	FALSE	144.583	59	19	47	0	16	232	25.6	4.83	142.21	19
RD Fnoch 2	XP_026298920.1	nucleoprotein TPR isoform X1	High	Apis	Apis mellifera	RD	QE44046MS	FALSE	High	Master Protein	XP_026298920.1	nucleoprotein TPR isoform X1 [Apis mellifera]	0	FALSE	140.077	45	22	31	0	1	570	65.3	5.33	106.2	22
RD Fnoch 2	PBC34213.1	hypothetical protein APICC_02822	High	Apis	Apis cerana cerana	RD	QE44046MS	FALSE	High	Master Protein	PBC34213.1	hypothetical protein APICC_02822 [Apis cerana cerana]	0	FALSE	131.063	11	17	61	0	17	431	49.7	4.89	186.42	17
RD Fnoch 2	XP_006568803.2	uncharacterized protein LOC410793	High	Apis	Apis mellifera	RD	QE44046MS	FALSE	High	Master Protein	XP_006568803.2	uncharacterized protein LOC410793 [Apis mellifera]	0	FALSE	117.088	10	40	45	12	30	4361	500	6.68	115.12	40
RD Fnoch 2	CAJ01448.1	hypothetical protein	High	Apis	Apis mellifera	RD	QE44046MS	FALSE	High	Master Protein	CAJ01448.1	hypothetical protein [Apis mellifera]	0	FALSE	111.046	66	14	74	0	2	130	14.9	7.68	171.57	14
RD Fnoch 2	XP_016772082.1	uncharacterized protein LOC102656354	High	Apis	Apis mellifera	RD	QE44046MS	FALSE	High	Master Protein	XP_016772082.1	uncharacterized protein LOC102656354 [Apis mellifera]	0	FALSE	99.563	58	6	34	4	6	119	12.4	8.54	136.85	6
RD Fnoch 2	XP_026295805.1	uncharacterized protein LOC552283	High	Apis	Apis mellifera	RD	QE44046MS	FALSE	High	Master Protein	XP_026295805.1	uncharacterized protein LOC552283 [Apis mellifera]	0	FALSE	96.51	24	10	15	0	10	430	49.9	8.18	60.04	10
RD Fnoch 2	PBC28297.1	hypothetical protein APICC_04004	High	Apis	Apis cerana cerana	RD	QE44046MS	FALSE	High	Master Protein	PBC28297.1	hypothetical protein APICC_04004 [Apis cerana cerana]	0	FALSE	92.382	42	8	28	0	8	134	15.4	5.54	80.04	8
RD Fnoch 2	XP_034185608.1	chitinase-like protein Idgf4 isoform X1	High	Osmia	Osmia lignaria	RD	QE44046MS	FALSE	High	Master Protein	XP_034185608.1	chitinase-like protein Idgf4 isoform X1 [Osmia lignaria]	0	FALSE	90.29	30	14	47	0	1	440	48.8	7.05	143.2	14
RD Fnoch 2	XP_006569964.1	DNA-directed RNA polymerase III subunit RPC1 isoform X2	High	Apis	Apis mellifera	RD	QE44046MS	FALSE	High	Master Protein	XP_006569964.1	DNA-directed RNA polymerase III subunit RPC1 isoform X2 [Apis mellifera]	0	FALSE	85.992	8	14	20	0	14	2011	228	8	54.23	14
RD Fnoch 2	PBC33001.1	Transcriptional adapter 2B	High	Apis	Apis cerana cerana	RD	QE44046MS	FALSE	High	Master Protein	PBC33001.1	Transcriptional adapter 2B [Apis cerana cerana]	0	FALSE	85.542	14	13	55	0	1	624	71.7	5.9	81.55	13
RD Fnoch 2	XP_392499.4	flocculation protein FLO11 isoform X1	High	Apis	Apis mellifera	RD	QE44046MS	FALSE	High	Master Protein	XP_392499.4	flocculation protein FLO11 isoform X1 [Apis mellifera]	0	FALSE	78.965	13	14	18	0	14	962	104.7	6.02	60.27	14
RD Fnoch 2	PBC32553.1	Thymosin beta-a	High	Apis	Apis cerana cerana	RD	QE44046MS	FALSE	High	Master Protein	PBC32553.1	Thymosin beta-a [Apis cerana cerana]	0	FALSE	76.396	48	11	33	0	2	231	26.2	6.43	94.08	11
RD Fnoch 2	XP_026296176.1	uncharacterized protein LOC724971 isoform X1	High	Apis	Apis mellifera	RD	QE44046MS	FALSE	High	Master Protein	XP_026296176.1	uncharacterized protein LOC724971 isoform X1 [Apis mellifera]	0	FALSE	72.53	10	17	19	0	17	2290	260.1	6.14	55.05	17
RD Fnoch 2	XP_003249661.2	collagen alpha-1(IV) chain isoform X1	High	Apis	Apis mellifera	RD	QE44046MS	FALSE	High	Master Protein	XP_003249661.2	collagen alpha-1(IV) chain isoform X1 [Apis mellifera]	0	FALSE	71.117	36	14	21	0	6	444	46.7	8.07	47.38	14
RD Fnoch 2	TRYP_PIG|	TRYP_PIG|	High			RD	QE44046MS	FALSE	High	Master Protein	TRYP_PIG|	TRYP_PIG|	0	TRUE	70.791	39	6	20	6	6	231	24.4	7.18	75.02	6
RD Fnoch 2	XP_016768976.1	LOW QUALITY PROTEIN: interferon-related developmental regulator 1-like	High	Apis	Apis mellifera	RD	QE44046MS	FALSE	High	Master Protein	XP_016768976.1	LOW QUALITY PROTEIN: interferon-related developmental regulator 1-like [Apis mellifera]	0	FALSE	70.438	11	7	24	5	7	737	82.2	5.72	96.1	7
RD Fnoch 2	XP_006571829.1	laminin subunit beta-1 isoform X1	High	Apis	Apis mellifera	RD	QE44046MS	FALSE	High	Master Protein	XP_006571829.1	laminin subunit beta-1 isoform X1 [Apis mellifera]	0	FALSE	69.497	10	14	17	0	14	1801	201.1	5.34	56.13	14
RD Fnoch 2	CBU98860.1	unnamed protein product	High	Apis	Apis mellifera	RD	QE44046MS	FALSE	High	Master Protein	CBU98860.1	unnamed protein product [Apis mellifera]	0	FALSE	69.142	19	10	20	0	10	580	66.6	6.28	60.96	10
RD Fnoch 2	XP_031369127.1	thymosin beta isoform X2	High	Apis	Apis dorsata	RD	QE44046MS	FALSE	High	Master Protein	XP_031369127.1	thymosin beta isoform X2 [Apis dorsata]	0	FALSE	68.88	78	10	30	0	1	128	14	5.19	85.77	10
RD Fnoch 2	XP_026299731.1	laminin subunit alpha	High	Apis	Apis mellifera	RD	QE44046MS	FALSE	High	Master Protein	XP_026299731.1	laminin subunit alpha [Apis mellifera]	0	FALSE	66.255	6	16	18	5	16	3665	408.3	5.21	49.77	16
RD Fnoch 2	NP_001011627.1	phenoloxidase subunit A3	High	Apis	Apis mellifera	RD	QE44046MS	FALSE	High	Master Protein	NP_001011627.1	phenoloxidase subunit A3 [Apis mellifera]	0	FALSE	60.62	14	11	41	2	11	693	80	6.76	99.83	11
RD Fnoch 2	ANS15098.1	superoxide dismutase 3	High	Apis	Apis mellifera	RD	QE44046MS	FALSE	High	Master Protein	ANS15098.1	superoxide dismutase 3 [Apis mellifera]	0	FALSE	60.264	67	8	12	0	8	177	18.9	6.86	45.92	8
RD Fnoch 2	P56682.1	RecName: Full=Chymotrypsin inhibitor; AltName: Full=AMCI	High			RD	QE44046MS	FALSE	High	Master Protein	P56682.1	RecName: Full=Chymotrypsin inhibitor; AltName: Full=AMCI	0	FALSE	60.171	100	11	48	2	11	56	6	4.73	114.53	11
RD Fnoch 2	XP_016920702.1	prisilkin-39 isoform X1	High	Apis	Apis cerana	RD	QE44046MS	FALSE	High	Master Protein	XP_016920702.1	prisilkin-39 isoform X1 [Apis cerana]	0	FALSE	59.546	20	9	14	0	1	496	52.7	6.87	34.39	9
RD Fnoch 2	XP_016767673.2	protein obstructor-E	High	Apis	Apis mellifera	RD	QE44046MS	FALSE	High	Master Protein	XP_016767673.2	protein obstructor-E [Apis mellifera]	0	FALSE	57.577	61	11	13	2	11	233	25.7	5.01	38.5	11
RD Fnoch 2	XP_392145.3	glucose dehydrogenase[FAD,quinone]	High	Apis	Apis mellifera]	RD	QE44046MS	FALSE	High	Master Protein	XP_392145.3	glucose dehydrogenase [FAD, quinone] [Apis mellifera]	0	FALSE	57.317	19	12	21	12	12	621	70	5.88	50.55	12
RD Fnoch 2	PBC30183.1	Putative acyl-CoA-binding protein	High	Apis	Apis cerana cerana	RD	QE44046MS	FALSE	High	Master Protein	PBC30183.1	Putative acyl-CoA-binding protein [Apis cerana cerana]	0	FALSE	56.966	52	8	15	0	8	99	11.2	7.28	41.35	8
RD Fnoch 2	PBC33374.1	Neutral alpha-glucosidase AB	High	Apis	Apis cerana cerana	RD	QE44046MS	FALSE	High	Master Protein	PBC33374.1	Neutral alpha-glucosidase AB [Apis cerana cerana]	0	FALSE	56.28	10	6	11	0	6	955	110.2	6.33	55.16	6
RD Fnoch 2	NP_001257746.1	cuticular protein 1 precursor	High	Apis	Apis mellifera	RD	QE44046MS	FALSE	High	Master Protein	NP_001257746.1	cuticular protein 1 precursor [Apis mellifera]	0	FALSE	54.261	67	9	15	2	7	216	21.6	7.47	52.54	9
RD Fnoch 2	NP_001257747.1	cuticular protein 2 precursor	High	Apis	Apis mellifera	RD	QE44046MS	FALSE	High	Master Protein	NP_001257747.1	cuticular protein 2 precursor [Apis mellifera]	0	FALSE	54.198	38	6	8	2	4	264	26.4	8.28	32.38	6
RD Fnoch 2	PBC29347.1	hypothetical protein APICC_03350	High	Apis	Apis cerana cerana	RD	QE44046MS	FALSE	High	Master Protein	PBC29347.1	hypothetical protein APICC_03350 [Apis cerana cerana]	0	FALSE	51.677	18	7	12	0	1	394	42.7	8.91	29.64	7
RD Fnoch 2	XP_016918733.1	protein obstructor-E isoform X1	High	Apis	Apis cerana	RD	QE44046MS	FALSE	High	Master Protein	XP_016918733.1	protein obstructor-E isoform X1 [Apis cerana]	0	FALSE	49.053	58	10	13	0	10	269	29.5	5.01	35.35	10
RD Fnoch 2	XP_012176698.1	prosaposin	High	Bombus	Bombus terrestris	RD	QE44046MS	FALSE	High	Master Protein	XP_012176698.1	prosaposin [Bombus terrestris]	0	FALSE	48.321	5	5	19	0	5	931	104	5.29	52.41	5
RD Fnoch 2	XP_006562425.1	serine protease inhibitor 88Ea isoform X1	High	Apis	Apis mellifera	RD	QE44046MS	FALSE	High	Master Protein	XP_006562425.1	serine protease inhibitor 88Ea isoform X1 [Apis mellifera]	0	FALSE	48.32	11	6	8	0	6	451	50.7	7.96	29.52	6
RD Fnoch 2	AEM44814.1	secapin-3 precursor	High	Apis	Apis mellifera	RD	QE44046MS	FALSE	High	Master Protein	AEM44814.1	secapin-3 precursor [Apis mellifera]	0	FALSE	48.176	47	8	24	7	8	115	13.5	7.9	54.52	8
RD Fnoch 2	XP_024224299.1	uncharacterized protein LOC100740590	High	Bombus	Bombus impatiens	RD	QE44046MS	FALSE	High	Master Protein	XP_024224299.1	uncharacterized protein LOC100740590 [Bombus impatiens]	0	FALSE	47.583	22	6	23	0	1	193	21.4	5.67	60.07	6
RD Fnoch 2	AAC61895.1	major royal jelly protein MRJP1	High	Apis	Apis mellifera	RD	QE44046MS	FALSE	High	Master Protein	AAC61895.1	major royal jelly protein MRJP1 [Apis mellifera]	0	FALSE	45.416	28	10	17	7	10	432	48.9	5.34	38.24	10
RD Fnoch 2	XP_624076.1	ferritin heavy polypeptide-like 17	High	Apis	Apis mellifera	RD	QE44046MS	FALSE	High	Master Protein	XP_624076.1	ferritin heavy polypeptide-like 17 [Apis mellifera]	0	FALSE	44.234	27	5	17	1	5	217	25.2	6.54	55.04	5
RD Fnoch 2	ADD51172.1	hypothetical protein, partial	High	Apis	Apis mellifera	RD	QE44046MS	FALSE	High	Master Protein	ADD51172.1	hypothetical protein, partial [Apis mellifera]	0	FALSE	42.97	36	5	8	2	2	179	18.9	4.78	29.76	5
RD Fnoch 2	AEM44813.1	secapin-2 precursor	High	Apis	Apis mellifera	RD	QE44046MS	FALSE	High	Master Protein	AEM44813.1	secapin-2 precursor [Apis mellifera]	0	FALSE	42.9	47	5	17	0	5	90	10	9.39	58.73	5
RD Fnoch 2	K2C1_HUMAN|	K2C1_HUMAN|	High			RD	QE44046MS	FALSE	High	Master Protein	K2C1_HUMAN|	K2C1_HUMAN|	0	TRUE	42.463	15	10	12	9	9	643	65.8	8.12	35.66	10
RD Fnoch 2	XP_624838.1	uncharacterized protein LOC552461	High	Apis	Apis mellifera	RD	QE44046MS	FALSE	High	Master Protein	XP_624838.1	uncharacterized protein LOC552461 [Apis mellifera]	0	FALSE	41.941	30	4	13	3	4	131	14.5	6	48.29	4
RD Fnoch 2	XP_026296062.1	lysosomal alpha-mannosidase isoform X1	High	Apis	Apis mellifera	RD	QE44046MS	FALSE	High	Master Protein	XP_026296062.1	lysosomal alpha-mannosidase isoform X1 [Apis mellifera]	0	FALSE	39.958	12	8	11	0	8	999	116.2	6.55	28.42	8
RD Fnoch 2	K1C9_HUMAN|	K1C9_HUMAN|	High			RD	QE44046MS	FALSE	High	Master Protein	K1C9_HUMAN|	K1C9_HUMAN|	0	TRUE	39.687	28	10	12	10	10	623	62.1	5.3	29.28	10
RD Fnoch 2	XP_026299738.1	laminin subunit gamma-1	High	Apis	Apis mellifera	RD	QE44046MS	FALSE	High	Master Protein	XP_026299738.1	laminin subunit gamma-1 [Apis mellifera]	0	FALSE	38.766	10	8	9	2	8	1621	180.6	5.29	29.04	8
RD Fnoch 2	XP_393161.3	lysozyme	High	Apis	Apis mellifera	RD	QE44046MS	FALSE	High	Master Protein	XP_393161.3	lysozyme [Apis mellifera]	0	FALSE	38.276	58	7	10	1	7	153	17.1	4.88	33.59	7
RD Fnoch 2	XP_016916307.1	apidaecins type 22	High	Apis	Apis cerana	RD	QE44046MS	FALSE	High	Master Protein	XP_016916307.1	apidaecins type 22 [Apis cerana]	0	FALSE	38.146	58	3	14	1	1	88	10	10.76	50.13	3
RD Fnoch 2	NP_001229473.1	peptidyl-prolyl cis-trans isomerase B precursor	High	Apis	Apis mellifera	RD	QE44046MS	FALSE	High	Master Protein	NP_001229473.1	peptidyl-prolyl cis-trans isomerase B precursor [Apis mellifera]	0	FALSE	38.08	19	3	5	0	3	206	22.6	8.35	27.32	3
RD Fnoch 2	Q06602.1	RecName: Full=Apidaecins type 73; Contains: RecName: Full=Apidaecin; Contains: RecName: Full=Apidaecin-1B; AltName: Full=Apidaecin IB; Contains: RecName: Full=Apidaecin-1A; AltName: Full=Apidaecin IA; Flags: Precursor	High			RD	QE44046MS	FALSE	High	Master Protein	Q06602.1	RecName: Full=Apidaecins type 73; Contains: RecName: Full=Apidaecin; Contains: RecName: Full=Apidaecin-1B; AltName: Full=Apidaecin IB; Contains: RecName: Full=Apidaecin-1A; AltName: Full=Apidaecin IA; Flags: Precursor	0	FALSE	35.927	62	3	16	1	1	283	32.7	10.99	50.32	3
RD Fnoch 2	NP_001165849.1	cuticular protein analogous to peritrophins 3-B precursor	High	Apis	Apis mellifera	RD	QE44046MS	FALSE	High	Master Protein	NP_001165849.1	cuticular protein analogous to peritrophins 3-B precursor [Apis mellifera]	0	FALSE	35.917	46	9	12	2	9	294	33.6	6.13	28.78	9
RD Fnoch 2	XP_003250675.2	uncharacterized protein LOC100577844 isoform X1	High	Apis	Apis mellifera	RD	QE44046MS	FALSE	High	Master Protein	XP_003250675.2	uncharacterized protein LOC100577844 isoform X1 [Apis mellifera]	0	FALSE	35.824	20	4	13	0	4	258	29.9	6.92	41.85	4
RD Fnoch 2	XP_006560077.1	omega-conotoxin-like protein 1	High	Apis	Apis mellifera	RD	QE44046MS	FALSE	High	Master Protein	XP_006560077.1	omega-conotoxin-like protein 1 [Apis mellifera]	0	FALSE	35.758	54	5	16	3	5	74	8.3	8.4	35.27	5
RD Fnoch 2	XP_012347450.1	ATPase H(+)-transporting accessory protein 2 isoform X1	High	Apis	Apis florea	RD	QE44046MS	FALSE	High	Master Protein	XP_012347450.1	ATPase H(+)-transporting accessory protein 2 isoform X1 [Apis florea]	0	FALSE	31.285	11	3	5	0	3	437	49.1	5.33	22.96	3
RD Fnoch 2	XP_625222.4	uncharacterized protein LOC552843	High	Apis	Apis mellifera	RD	QE44046MS	FALSE	High	Master Protein	XP_625222.4	uncharacterized protein LOC552843 [Apis mellifera]	0	FALSE	31.207	2	2	9	1	2	824	93.7	6.27	41.47	2
RD Fnoch 2	XP_006562242.2	papilin isoform X1	High	Apis	Apis mellifera	RD	QE44046MS	FALSE	High	Master Protein	XP_006562242.2	papilin isoform X1 [Apis mellifera]	0	FALSE	30.946	3	6	7	0	6	2877	315.5	4.73	22.47	6
RD Fnoch 2	XP_006558732.1	transcriptional regulator ATRX homolog	High	Apis	Apis mellifera	RD	QE44046MS	FALSE	High	Master Protein	XP_006558732.1	transcriptional regulator ATRX homolog [Apis mellifera]	0	FALSE	30.563	15	4	5	3	4	287	33.4	9.14	19.48	4
RD Fnoch 2	AET74051.1	ferritin heavy chain	High	Apis	Apis cerana cerana	RD	QE44046MS	FALSE	High	Master Protein	AET74051.1	ferritin heavy chain [Apis cerana cerana]	0	FALSE	30.553	7	1	9	0	1	224	25.5	6.3	17.46	1
RD Fnoch 2	ACH96374.1	apidaecin	High	Apis	Apis cerana cerana	RD	QE44046MS	FALSE	High	Master Protein	ACH96374.1	apidaecin [Apis cerana cerana]	0	FALSE	29.982	44	3	13	1	1	172	19.7	10.68	42.68	3
RD Fnoch 2	ACH96372.1	apidaecin	High	Apis	Apis cerana cerana	RD	QE44046MS	FALSE	High	Master Protein	ACH96372.1	apidaecin [Apis cerana cerana]	0	FALSE	29.709	44	3	13	0	1	172	19.7	10.68	42.68	3
RD Fnoch 2	XP_397488.4	uncharacterized protein LOC408280	High	Apis	Apis mellifera	RD	QE44046MS	FALSE	High	Master Protein	XP_397488.4	uncharacterized protein LOC408280 [Apis mellifera]	0	FALSE	28.661	14	3	9	2	2	573	61.6	6.18	36.16	3
RD Fnoch 2	XP_003249362.1	uncharacterized protein LOC100577680	High	Apis	Apis mellifera	RD	QE44046MS	FALSE	High	Master Protein	XP_003249362.1	uncharacterized protein LOC100577680 [Apis mellifera]	0	FALSE	28.541	22	5	7	1	5	383	41.3	6.93	22.65	5
RD Fnoch 2	ACH96377.1	apidaecin	High	Apis	Apis cerana cerana	RD	QE44046MS	FALSE	High	Master Protein	ACH96377.1	apidaecin [Apis cerana cerana]	0	FALSE	28.347	29	2	10	1	1	172	19.8	10.68	28.42	2
RD Fnoch 2	NP_001257748.1	cuticular protein 3 precursor	High	Apis	Apis mellifera	RD	QE44046MS	FALSE	High	Master Protein	NP_001257748.1	cuticular protein 3 precursor [Apis mellifera]	0	FALSE	27.415	30	8	8	4	8	317	34.3	5.69	25.38	8
RD Fnoch 2	XP_012346355.1	LOW QUALITY PROTEIN: uncharacterized protein LOC100865996, partial	High	Apis	Apis florea	RD	QE44046MS	FALSE	High	Master Protein	XP_012346355.1	LOW QUALITY PROTEIN: uncharacterized protein LOC100865996, partial [Apis florea]	0	FALSE	26.266	3	11	12	1	1	3853	442.3	6.76	26.81	11
RD Fnoch 2	XP_392799.3	apolipoprotein D	High	Apis	Apis mellifera	RD	QE44046MS	FALSE	High	Master Protein	XP_392799.3	apolipoprotein D [Apis mellifera]	0	FALSE	25.777	17	4	12	2	2	270	30.3	7.23	34.7	4
RD Fnoch 2	OAD60007.1	Calsyntenin-1, partial	High	Eufriesea	Eufriesea mexicana	RD	QE44046MS	FALSE	High	Master Protein	OAD60007.1	Calsyntenin-1, partial [Eufriesea mexicana]	0	FALSE	25.607	7	3	5	0	3	1018	113.4	6.27	17.96	3
RD Fnoch 2	XP_006609071.1	uncharacterized protein LOC102681615 isoform X1	High	Apis	Apis dorsata	RD	QE44046MS	FALSE	High	Master Protein	XP_006609071.1	uncharacterized protein LOC102681615 isoform X1 [Apis dorsata]	0	FALSE	24.858	26	4	6	0	4	135	15.5	8.03	20.71	4
RD Fnoch 2	KOC60743.1	Tubulin alpha-1 chain, partial	High	Habropoda	Habropoda laboriosa	RD	QE44046MS	FALSE	High	Master Protein	KOC60743.1	Tubulin alpha-1 chain, partial [Habropoda laboriosa]	0	FALSE	24.761	3	3	4	0	3	2137	239.9	5.3	17.68	3
RD Fnoch 2	XP_016769182.2	phenoloxidase-activating factor 2 isoform X1	High	Apis	Apis mellifera	RD	QE44046MS	FALSE	High	Master Protein	XP_016769182.2	phenoloxidase-activating factor 2 isoform X1 [Apis mellifera]	0	FALSE	24.726	10	5	9	1	5	417	45.8	5.71	17.32	5
RD Fnoch 2	K1C10_HUMAN|	K1C10_HUMAN|	High			RD	QE44046MS	FALSE	High	Master Protein	K1C10_HUMAN|	K1C10_HUMAN|	0	TRUE	24.372	16	6	9	5	6	593	59.5	5.21	21.36	6
RD Fnoch 2	XP_031774128.1	probable phospholipid hydroperoxide glutathione peroxidase	High	Apis	Apis florea	RD	QE44046MS	FALSE	High	Master Protein	XP_031774128.1	probable phospholipid hydroperoxide glutathione peroxidase [Apis florea]	0	FALSE	23.971	9	3	9	0	3	202	23.3	5.47	21.8	3
RD Fnoch 2	CAA51167.1	Apidaecin precursor	High	Apis	Apis mellifera	RD	QE44046MS	FALSE	High	Master Protein	CAA51167.1	Apidaecin precursor [Apis mellifera]	0	FALSE	23.862	70	5	12	5	5	168	19.4	11.28	30.27	5
RD Fnoch 2	AAX33236.1	venom carbohydrate-rich protein precursor	High	Apis	Apis mellifera	RD	QE44046MS	FALSE	High	Master Protein	AAX33236.1	venom carbohydrate-rich protein precursor [Apis mellifera]	0	FALSE	23.517	16	4	7	0	4	223	24.8	4.67	22.42	4
RD Fnoch 2	XP_006565503.2	alpha-2-macroglobulin-like protein 1 isoform X1	High	Apis	Apis mellifera	RD	QE44046MS	FALSE	High	Master Protein	XP_006565503.2	alpha-2-macroglobulin-like protein 1 isoform X1 [Apis mellifera]	0	FALSE	22.203	4	5	7	0	1	1777	200.3	6.13	17.76	5
RD Fnoch 2	XP_006561863.1	beta-hexosaminidase subunit beta	High	Apis	Apis mellifera	RD	QE44046MS	FALSE	High	Master Protein	XP_006561863.1	beta-hexosaminidase subunit beta [Apis mellifera]	0	FALSE	22.186	11	5	7	2	5	565	64.2	7.21	17.38	5
RD Fnoch 2	XP_016770809.1	cilia- and flagella-associated protein 251-like	High	Apis	Apis mellifera	RD	QE44046MS	FALSE	High	Master Protein	XP_016770809.1	cilia- and flagella-associated protein 251-like [Apis mellifera]	0	FALSE	22.123	20	6	8	4	6	372	41.9	7.24	20.73	6
RD Fnoch 2	PBC34689.1	GC-rich sequence DNA-binding factor	High	Apis	Apis cerana cerana	RD	QE44046MS	FALSE	High	Master Protein	PBC34689.1	GC-rich sequence DNA-binding factor [Apis cerana cerana]	0	FALSE	21.822	4	5	5	0	5	2164	249.2	6.92	14.08	5
RD Fnoch 2	XP_016768602.2	alpha-2-macroglobulin-like protein 1 isoform X2	High	Apis	Apis mellifera	RD	QE44046MS	FALSE	High	Master Protein	XP_016768602.2	alpha-2-macroglobulin-like protein 1 isoform X2 [Apis mellifera]	0	FALSE	21.218	4	5	7	0	1	1776	200.3	6.13	18.43	5
RD Fnoch 2	XP_006562821.3	dipeptidase 1 isoform X1	High	Apis	Apis mellifera	RD	QE44046MS	FALSE	High	Master Protein	XP_006562821.3	dipeptidase 1 isoform X1 [Apis mellifera]	0	FALSE	21.154	19	5	6	0	5	457	51.6	6.65	20.31	5
RD Fnoch 2	XP_001120817.2	inactive serine protease scarface	High	Apis	Apis mellifera	RD	QE44046MS	FALSE	High	Master Protein	XP_001120817.2	inactive serine protease scarface [Apis mellifera]	0	FALSE	20.966	12	5	5	3	5	674	75.9	5.59	13.54	5
RD Fnoch 2	XP_012343539.1	cuticle protein 38	High	Apis	Apis florea	RD	QE44046MS	FALSE	High	Master Protein	XP_012343539.1	cuticle protein 38 [Apis florea]	0	FALSE	20.919	42	2	4	2	2	108	10.6	9.16	14.44	2
RD Fnoch 2	XP_026298283.1	leukocyte elastase inhibitor	High	Apis	Apis mellifera	RD	QE44046MS	FALSE	High	Master Protein	XP_026298283.1	leukocyte elastase inhibitor [Apis mellifera]	0	FALSE	20.659	5	2	4	2	2	640	73.1	9.33	16.79	2
RD Fnoch 2	XP_001599993.2	FK506-binding protein 2 isoform X2	High	Nasonia	Nasonia vitripennis	RD	QE44046MS	FALSE	High	Master Protein	XP_001599993.2	FK506-binding protein 2 isoform X2 [Nasonia vitripennis]	0	FALSE	19.778	24	4	5	0	1	217	24.1	4.92	16.14	4
RD Fnoch 2	XP_031830220.1	chitinase-like protein EN03 isoform X1	High	Nomia	Nomia melanderi	RD	QE44046MS	FALSE	High	Master Protein	XP_031830220.1	chitinase-like protein EN03 isoform X1 [Nomia melanderi]	0	FALSE	19.399	17	6	9	0	1	440	48.7	7.5	22.57	6
RD Fnoch 2	XP_006561977.1	uncharacterized protein LOC102653658	High	Apis	Apis mellifera	RD	QE44046MS	FALSE	High	Master Protein	XP_006561977.1	uncharacterized protein LOC102653658 [Apis mellifera]	0	FALSE	18.688	24	3	5	2	3	202	22.5	8.59	12.02	3
RD Fnoch 2	XP_006608996.1	uncharacterized protein LOC102671924	High	Apis	Apis dorsata	RD	QE44046MS	FALSE	High	Master Protein	XP_006608996.1	uncharacterized protein LOC102671924 [Apis dorsata]	0	FALSE	18.623	40	6	9	0	4	154	17.2	5.01	15.54	6
RD Fnoch 2	A0A2A3ENQ6	Uncharacterized protein	High	Apis	Apis cerana cerana	RD	QE44046MS	FALSE	High	Master Protein	A0A2A3ENQ6	Uncharacterized protein OS=Apis cerana cerana OX=94128 GN=APICC_03972 PE=4 SV=1	0	FALSE	18.053	6	2	3	0	2	466	52.3	5.45	15.86	2
RD Fnoch 2	XP_003251110.1	uncharacterized protein LOC100578085	High	Apis	Apis mellifera	RD	QE44046MS	FALSE	High	Master Protein	XP_003251110.1	uncharacterized protein LOC100578085 [Apis mellifera]	0	FALSE	17.874	20	3	3	1	3	285	32.2	5.31	12.2	3
RD Fnoch 2	AEY60498.1	FABP-like protein	High	Apis	Apis cerana	RD	QE44046MS	FALSE	High	Master Protein	AEY60498.1	FABP-like protein [Apis cerana]	0	FALSE	17.628	41	3	3	0	3	135	15.5	5.58	12.12	3
RD Fnoch 2	XP_001121565.2	beta-galactosidase	High	Apis	Apis mellifera	RD	QE44046MS	FALSE	High	Master Protein	XP_001121565.2	beta-galactosidase [Apis mellifera]	0	FALSE	17.167	9	3	3	1	3	644	73	6.28	11.02	3
RD Fnoch 2	XP_016766933.1	protein artichoke	High	Apis	Apis mellifera	RD	QE44046MS	FALSE	High	Master Protein	XP_016766933.1	protein artichoke [Apis mellifera]	0	FALSE	16.801	9	6	7	0	6	671	75.7	6.55	19.16	6
RD Fnoch 2	PBC29714.1	BMP and activin membrane-bound inhibitor	High	Apis	Apis cerana cerana	RD	QE44046MS	FALSE	High	Master Protein	PBC29714.1	BMP and activin membrane-bound inhibitor [Apis cerana cerana]	0	FALSE	16.766	8	3	4	0	3	592	65.8	8.59	11.5	3
RD Fnoch 2	XP_026298461.1	furin-like protease 2 isoform X1	High	Apis	Apis mellifera	RD	QE44046MS	FALSE	High	Master Protein	XP_026298461.1	furin-like protease 2 isoform X1 [Apis mellifera]	0	FALSE	16.657	3	2	3	0	2	1346	147	6.48	7.39	2
RD Fnoch 2	XP_026297169.1	uncharacterized protein PF11_0213	High	Apis	Apis mellifera	RD	QE44046MS	FALSE	High	Master Protein	XP_026297169.1	uncharacterized protein PF11_0213 [Apis mellifera]	0	FALSE	16.302	1	3	3	2	3	4658	535.2	5.64	11.31	3
RD Fnoch 2	XP_006611907.1	apidaecins type 22-like	High	Apis	Apis dorsata	RD	QE44046MS	FALSE	High	Master Protein	XP_006611907.1	apidaecins type 22-like [Apis dorsata]	0	FALSE	16.222	16	2	8	2	2	128	14.6	11.87	13.41	2
RD Fnoch 2	XP_003251065.2	uncharacterized protein LOC100578770	High	Apis	Apis mellifera	RD	QE44046MS	FALSE	High	Master Protein	XP_003251065.2	uncharacterized protein LOC100578770 [Apis mellifera]	0	FALSE	15.986	8	5	5	1	5	954	106.2	7.56	18.17	5
RD Fnoch 2	XP_012148156.1	PREDICTED: apolipophorins	High	Megachile	Megachile rotundata	RD	QE44046MS	FALSE	High	Master Protein	XP_012148156.1	PREDICTED: apolipophorins [Megachile rotundata]	0	FALSE	15.603	2	4	6	0	1	3378	374.6	8.27	16.2	4
RD Fnoch 2	A0A132AIB6	Peptidylprolyl isomerase	High	Sarcoptes	Sarcoptes scabiei	RD	QE44046MS	FALSE	High	Master Protein	A0A132AIB6	Peptidylprolyl isomerase OS=Sarcoptes scabiei OX=52283 GN=QR98_0092130 PE=4 SV=1	0	FALSE	15.532	8	2	3	2	2	214	23.8	4.77	10.73	2
RD Fnoch 2	XP_026300413.1	larval cuticle protein LCP-17 isoform X1	High	Apis	Apis mellifera	RD	QE44046MS	FALSE	High	Master Protein	XP_026300413.1	larval cuticle protein LCP-17 isoform X1 [Apis mellifera]	0	FALSE	15.53	34	2	3	0	2	133	14.5	6.28	11.03	2
RD Fnoch 2	XP_003249707.1	microtubule-associated protein Jupiter isoform X1	High	Apis	Apis mellifera	RD	QE44046MS	FALSE	High	Master Protein	XP_003249707.1	microtubule-associated protein Jupiter isoform X1 [Apis mellifera]	0	FALSE	15.494	25	3	4	0	3	250	26.2	9.94	15.6	3
RD Fnoch 2	XP_026297690.1	uncharacterized protein LOC113218907	High	Apis	Apis mellifera	RD	QE44046MS	FALSE	High	Master Protein	XP_026297690.1	uncharacterized protein LOC113218907 [Apis mellifera]	0	FALSE	15.321	41	3	4	2	3	123	13.5	5.54	12.28	3
RD Fnoch 2	XP_006610617.1	uncharacterized protein LOC102671521	High	Apis	Apis dorsata	RD	QE44046MS	FALSE	High	Master Protein	XP_006610617.1	uncharacterized protein LOC102671521 [Apis dorsata]	0	FALSE	15.19	6	2	4	0	2	307	34.2	8.97	14.04	2
RD Fnoch 2	AAV90959.1	major royal jelly protein 3	High	Apis	Apis mellifera carnica	RD	QE44046MS	FALSE	High	Master Protein	AAV90959.1	major royal jelly protein 3 [Apis mellifera carnica]	0	FALSE	14.378	6	3	4	0	3	579	65.7	7.31	12.83	3
RD Fnoch 2	XP_001122227.1	protein D2	High	Apis	Apis mellifera	RD	QE44046MS	FALSE	High	Master Protein	XP_001122227.1	protein D2 [Apis mellifera]	0	FALSE	14.289	16	3	5	0	3	202	23.1	8.47	11.88	3
RD Fnoch 2	XP_003692319.1	flexible cuticle protein 12-like isoform X1	High	Apis	Apis florea	RD	QE44046MS	FALSE	High	Master Protein	XP_003692319.1	flexible cuticle protein 12-like isoform X1 [Apis florea]	0	FALSE	14.158	62	3	4	0	3	124	13.7	4.25	11.81	3
RD Fnoch 2	PBC34046.1	Multiple coagulation factor deficiency protein	High	Apis	Apis cerana cerana	RD	QE44046MS	FALSE	High	Master Protein	PBC34046.1	Multiple coagulation factor deficiency protein [Apis cerana cerana]	0	FALSE	14.081	12	2	3	0	2	214	24.6	6.06	10.75	2
RD Fnoch 2	KOX79717.1	hypothetical protein WN51_11327	High	Melipona	Melipona quadrifasciata	RD	QE44046MS	FALSE	High	Master Protein	KOX79717.1	hypothetical protein WN51_11327 [Melipona quadrifasciata]	0	FALSE	13.98	28	3	8	1	3	127	13.5	8.37	20.54	3
RD Fnoch 2	XP_393146.1	uncharacterized protein LOC409648	High	Apis	Apis mellifera	RD	QE44046MS	FALSE	High	Master Protein	XP_393146.1	uncharacterized protein LOC409648 [Apis mellifera]	0	FALSE	13.879	34	4	4	1	4	201	22.9	4.91	14.94	4
RD Fnoch 2	XP_625272.1	uncharacterized protein LOC551993	High	Apis	Apis mellifera	RD	QE44046MS	FALSE	High	Master Protein	XP_625272.1	uncharacterized protein LOC551993 [Apis mellifera]	0	FALSE	13.813	9	2	2	1	2	374	44.2	7.61	6.86	2
RD Fnoch 2	XP_006561909.1	A-agglutinin anchorage subunit isoform X1	High	Apis	Apis mellifera	RD	QE44046MS	FALSE	High	Master Protein	XP_006561909.1	A-agglutinin anchorage subunit isoform X1 [Apis mellifera]	0	FALSE	13.739	5	2	3	0	2	549	58.8	7.18	7.2	2
RD Fnoch 2	XP_624571.2	endoplasmic reticulum resident protein 44 isoform X1	High	Apis	Apis mellifera	RD	QE44046MS	FALSE	High	Master Protein	XP_624571.2	endoplasmic reticulum resident protein 44 isoform X1 [Apis mellifera]	0	FALSE	13.72	11	5	6	0	5	427	49.3	5.8	9.36	5
RD Fnoch 2	XP_006558537.1	putative gamma-glutamylcyclotransferase CG2811 isoform X1	High	Apis	Apis mellifera	RD	QE44046MS	FALSE	High	Master Protein	XP_006558537.1	putative gamma-glutamylcyclotransferase CG2811 isoform X1 [Apis mellifera]	0	FALSE	13.443	14	2	2	0	2	229	26.5	7.96	8.61	2
RD Fnoch 2	XP_031367254.1	DE-cadherin isoform X2	High	Apis	Apis dorsata	RD	QE44046MS	FALSE	High	Master Protein	XP_031367254.1	DE-cadherin isoform X2 [Apis dorsata]	0	FALSE	13.355	3	4	4	0	4	1492	167.1	4.84	11.41	4
RD Fnoch 2	K22E_HUMAN|	K22E_HUMAN|	High			RD	QE44046MS	FALSE	High	Master Protein	K22E_HUMAN|	K22E_HUMAN|	0	TRUE	13.274	7	3	3	2	2	645	65.8	8	10.34	3
RD Fnoch 2	KAF7397010.1	hypothetical protein H0235_016547	High	Vespula	Vespula pensylvanica	RD	QE44046MS	FALSE	High	Master Protein	KAF7397010.1	hypothetical protein H0235_016547 [Vespula pensylvanica]	0	FALSE	13.245	30	4	5	0	4	235	26.7	5.01	10.58	4
RD Fnoch 2	NP_001257754.1	cuticular protein 13 precursor	High	Apis	Apis mellifera	RD	QE44046MS	FALSE	High	Master Protein	NP_001257754.1	cuticular protein 13 precursor [Apis mellifera]	0	FALSE	13.059	50	2	2	1	2	103	11.1	4.7	8.95	2
RD Fnoch 2	PBC28325.1	Apolipoprotein D	High	Apis	Apis cerana cerana	RD	QE44046MS	FALSE	High	Master Protein	PBC28325.1	Apolipoprotein D [Apis cerana cerana]	0	FALSE	11.945	13	3	10	0	1	285	32.1	7.03	24.32	3
RD Fnoch 2	XP_006559915.2	vacuolar protein sorting-associated protein 27	High	Apis	Apis mellifera	RD	QE44046MS	FALSE	High	Master Protein	XP_006559915.2	vacuolar protein sorting-associated protein 27 [Apis mellifera]	0	FALSE	11.731	16	4	4	1	4	296	32.3	4.78	10.78	4
RD Fnoch 2	XP_026298204.1	basement membrane-specific heparan sulfate proteoglycan core protein isoform X32	High	Apis	Apis mellifera	RD	QE44046MS	FALSE	High	Master Protein	XP_026298204.1	basement membrane-specific heparan sulfate proteoglycan core protein isoform X32 [Apis mellifera]	0	FALSE	11.673	1	3	3	0	3	4164	461.1	5.06	5.21	3
RD Fnoch 2	XP_026298821.1	uncharacterized protein LOC107964964	High	Apis	Apis mellifera	RD	QE44046MS	FALSE	High	Master Protein	XP_026298821.1	uncharacterized protein LOC107964964 [Apis mellifera]	0	FALSE	11.594	17	3	4	1	3	232	26.4	8.54	9.31	3
RD Fnoch 2	XP_015516069.1	PREDICTED: chitinase-like protein Idgf4	High	Neodiprion	Neodiprion lecontei	RD	QE44046MS	FALSE	High	Master Protein	XP_015516069.1	PREDICTED: chitinase-like protein Idgf4 [Neodiprion lecontei]	0	FALSE	11.323	8	3	14	1	1	434	48.3	7.09	38.86	3
RD Fnoch 2	XP_017796494.1	PREDICTED: uncharacterized protein LOC108577801	High	Habropoda	Habropoda laboriosa	RD	QE44046MS	FALSE	High	Master Protein	XP_017796494.1	PREDICTED: uncharacterized protein LOC108577801 [Habropoda laboriosa]	0	FALSE	11.162	21	2	5	1	2	194	21.3	6.01	18.01	2
RD Fnoch 2	PBC25754.1	Hcp beta-lactamase protein	High	Apis	Apis cerana cerana	RD	QE44046MS	FALSE	High	Master Protein	PBC25754.1	Hcp beta-lactamase protein [Apis cerana cerana]	0	FALSE	11.086	8	3	3	0	3	413	46.4	6.7	10.14	3
RD Fnoch 2	XP_003694125.1	endoplasmin	High	Apis	Apis florea	RD	QE44046MS	FALSE	High	Master Protein	XP_003694125.1	endoplasmin [Apis florea]	0	FALSE	11.033	3	3	3	0	3	831	96	5.12	10.63	3
RD Fnoch 2	XP_006569018.1	spondin-1	High	Apis	Apis mellifera	RD	QE44046MS	FALSE	High	Master Protein	XP_006569018.1	spondin-1 [Apis mellifera]	0	FALSE	10.98	5	3	3	1	3	757	83.9	6.65	5.99	3
RD Fnoch 2	XP_026298042.1	LOW QUALITY PROTEIN: uncharacterized protein LOC725838	High	Apis	Apis mellifera	RD	QE44046MS	FALSE	High	Master Protein	XP_026298042.1	LOW QUALITY PROTEIN: uncharacterized protein LOC725838 [Apis mellifera]	0	FALSE	10.757	4	1	1	0	1	791	85.4	8.69	5.39	1
RD Fnoch 2	XP_003250488.2	uncharacterized protein LOC100577901	High	Apis	Apis mellifera	RD	QE44046MS	FALSE	High	Master Protein	XP_003250488.2	uncharacterized protein LOC100577901 [Apis mellifera]	0	FALSE	10.512	20	5	5	1	5	215	23	7.34	12.77	5
RD Fnoch 2	XP_016766417.2	teneurin-m isoform X1	High	Apis	Apis mellifera	RD	QE44046MS	FALSE	High	Master Protein	XP_016766417.2	teneurin-m isoform X1 [Apis mellifera]	0	FALSE	10.08	1	2	2	0	2	3371	375.4	5.67	6.17	2
RD Fnoch 2	XP_012137277.1	PREDICTED: cuticle protein CP14.6-like isoform X1	High	Megachile	Megachile rotundata	RD	QE44046MS	FALSE	High	Master Protein	XP_012137277.1	PREDICTED: cuticle protein CP14.6-like isoform X1 [Megachile rotundata]	0	FALSE	9.938	13	2	2	0	2	183	19.4	4.55	8.05	2
RD Fnoch 2	XP_003250953.1	serine protease inhibitor 3	High	Apis	Apis mellifera	RD	QE44046MS	FALSE	High	Master Protein	XP_003250953.1	serine protease inhibitor 3 [Apis mellifera]	0	FALSE	9.907	64	2	3	2	2	78	8.7	4.2	7.95	2
RD Fnoch 2	AEY61197.1	Cytochrome c	High	Apis	Apis cerana	RD	QE44046MS	FALSE	High	Master Protein	AEY61197.1	Cytochrome c [Apis cerana]	0	FALSE	9.885	22	2	3	0	2	108	11.9	9.47	4.38	2
RD Fnoch 2	XP_001121483.3	uncharacterized protein LOC725661	High	Apis	Apis mellifera	RD	QE44046MS	FALSE	High	Master Protein	XP_001121483.3	uncharacterized protein LOC725661 [Apis mellifera]	0	FALSE	9.855	6	3	3	0	3	390	44.9	6.99	5.59	3
RD Fnoch 2	PBC34719.1	Peroxidase	High	Apis	Apis cerana cerana	RD	QE44046MS	FALSE	High	Master Protein	PBC34719.1	Peroxidase [Apis cerana cerana]	0	FALSE	9.852	2	1	2	0	1	722	83.1	6.74	6.03	1
RD Fnoch 2	AEY58082.1	hypothetical protein ACCB00594.2	High	Apis	Apis cerana	RD	QE44046MS	FALSE	High	Master Protein	AEY58082.1	hypothetical protein ACCB00594.2 [Apis cerana]	0	FALSE	9.763	18	2	6	1	1	171	18.6	6.32	16.66	2
RD Fnoch 2	XP_028524929.1	enolase	High	Apis	Apis cerana	RD	QE44046MS	FALSE	High	Master Protein	XP_028524929.1	enolase [Apis cerana]	0	FALSE	9.689	8	2	2	0	2	462	50.4	8.29	7.11	2
RD Fnoch 2	PBC34716.1	Nucleobindin-2	High	Apis	Apis cerana cerana	RD	QE44046MS	FALSE	High	Master Protein	PBC34716.1	Nucleobindin-2 [Apis cerana cerana]	0	FALSE	9.477	6	2	2	0	2	559	66.2	5.69	7.34	2
RD Fnoch 2	XP_003251779.1	peritrophin-1	High	Apis	Apis mellifera	RD	QE44046MS	FALSE	High	Master Protein	XP_003251779.1	peritrophin-1 [Apis mellifera]	0	FALSE	9.263	41	2	2	2	2	96	10.3	4.59	7.14	2
RD Fnoch 2	XP_020283738.1	endocuticle structural glycoprotein SgAbd-1-like	High	Pseudomyrmex	Pseudomyrmex gracilis	RD	QE44046MS	FALSE	High	Master Protein	XP_020283738.1	endocuticle structural glycoprotein SgAbd-1-like [Pseudomyrmex gracilis]	0	FALSE	9.26	16	2	2	2	2	143	15.3	4.5	7.95	2
RD Fnoch 2	KAF3426953.1	hypothetical protein E2986_03482	High	Frieseomelitta	Frieseomelitta varia	RD	QE44046MS	FALSE	High	Master Protein	KAF3426953.1	hypothetical protein E2986_03482 [Frieseomelitta varia]	0	FALSE	9.179	4	2	2	0	2	726	83.7	5.03	4.86	2
RD Fnoch 2	PBC33166.1	Tubulin beta-4 chain	High	Apis	Apis cerana cerana	RD	QE44046MS	FALSE	High	Master Protein	PBC33166.1	Tubulin beta-4 chain [Apis cerana cerana]	0	FALSE	8.677	2	2	2	0	2	1797	197.7	6.05	6.33	2
RD Fnoch 2	XP_026296012.1	LOW QUALITY PROTEIN: nidogen-2	High	Apis	Apis mellifera	RD	QE44046MS	FALSE	High	Master Protein	XP_026296012.1	LOW QUALITY PROTEIN: nidogen-2 [Apis mellifera]	0	FALSE	8.564	3	3	3	1	3	1454	159.7	4.91	5.08	3
RD Fnoch 2	PBC31675.1	Dystroglycan	High	Apis	Apis cerana cerana	RD	QE44046MS	FALSE	High	Master Protein	PBC31675.1	Dystroglycan [Apis cerana cerana]	0	FALSE	8.365	1	1	2	0	1	1358	152.1	5.25	5.9	1
RD Fnoch 2	AHY24754.1	vitellogenin, partial	High	Apis	Apis mellifera mellifera	RD	QE44046MS	FALSE	High	Master Protein	AHY24754.1	vitellogenin, partial [Apis mellifera mellifera]	0	FALSE	8.328	14	1	1	0	1	227	25.4	6.07	3.05	1
RD Fnoch 2	NP_001164444.1	peroxiredoxin-like protein	High	Apis	Apis mellifera	RD	QE44046MS	FALSE	High	Master Protein	NP_001164444.1	peroxiredoxin-like protein [Apis mellifera]	0	FALSE	8.26	18	2	2	0	2	220	25.1	6.34	7.44	2
RD Fnoch 2	KYN22832.1	Heat shock protein beta-1	High	Trachymyrmex	Trachymyrmex cornetzi	RD	QE44046MS	FALSE	High	Master Protein	KYN22832.1	Heat shock protein beta-1 [Trachymyrmex cornetzi]	0	FALSE	8.013	9	4	4	0	4	336	38.2	9.13	6.09	4
RD Fnoch 2	XP_006566265.2	protein windpipe	High	Apis	Apis mellifera	RD	QE44046MS	FALSE	High	Master Protein	XP_006566265.2	protein windpipe [Apis mellifera]	0	FALSE	7.963	4	2	2	1	2	640	69.7	4.72	5.1	2
RD Fnoch 2	XP_006568300.1	protein mesh isoform X1	High	Apis	Apis mellifera	RD	QE44046MS	FALSE	High	Master Protein	XP_006568300.1	protein mesh isoform X1 [Apis mellifera]	0	FALSE	7.89	1	1	1	0	1	1334	153.6	5.86	4	1
RD Fnoch 2	XP_026296717.1	division abnormally delayed protein isoform X1	High	Apis	Apis mellifera	RD	QE44046MS	FALSE	High	Master Protein	XP_026296717.1	division abnormally delayed protein isoform X1 [Apis mellifera]	0	FALSE	7.784	3	1	2	0	1	639	69.8	5.62	6.09	1
RD Fnoch 2	XP_006613799.1	carboxypeptidase D isoform X1	High	Apis	Apis dorsata	RD	QE44046MS	FALSE	High	Master Protein	XP_006613799.1	carboxypeptidase D isoform X1 [Apis dorsata]	0	FALSE	7.747	2	2	2	0	2	1673	190.1	6.25	6	2
RD Fnoch 2	XP_624822.4	collagen alpha-1(I) chain	High	Apis	Apis mellifera	RD	QE44046MS	FALSE	High	Master Protein	XP_624822.4	collagen alpha-1(I) chain [Apis mellifera]	0	FALSE	7.352	3	2	2	1	2	1071	110.4	7.62	6.8	2
RD Fnoch 2	KAG5309891.1	MTPN protein, partial	High	Acromyrmex	Acromyrmex insinuator	RD	QE44046MS	FALSE	High	Master Protein	KAG5309891.1	MTPN protein, partial [Acromyrmex insinuator]	0	FALSE	7.254	16	2	3	0	2	153	17	6.4	7.28	2
RD Fnoch 2	PBC34156.1	hypothetical protein APICC_05621	High	Apis	Apis cerana cerana	RD	QE44046MS	FALSE	High	Master Protein	PBC34156.1	hypothetical protein APICC_05621 [Apis cerana cerana]	0	FALSE	7.248	20	1	1	0	1	119	13.3	10.11	5.92	1
RD Fnoch 2	XP_026298576.1	inner centromere protein A isoform X4	High	Apis	Apis mellifera	RD	QE44046MS	FALSE	High	Master Protein	XP_026298576.1	inner centromere protein A isoform X4 [Apis mellifera]	0	FALSE	6.997	2	1	1	0	1	1167	133.9	6.32	3.4	1
RD Fnoch 2	KAF7993708.1	hypothetical protein HCN44_010303	High	Aphidius	Aphidius gifuensis	RD	QE44046MS	FALSE	High	Master Protein	KAF7993708.1	hypothetical protein HCN44_010303 [Aphidius gifuensis]	0	FALSE	6.964	2	2	2	0	2	655	71.9	6.89	6.6	2
RD Fnoch 2	PBC32182.1	Lachesin	High	Apis	Apis cerana cerana	RD	QE44046MS	FALSE	High	Master Protein	PBC32182.1	Lachesin [Apis cerana cerana]	0	FALSE	6.946	5	1	1	0	1	472	53.2	7.34	3.32	1
RD Fnoch 2	XP_025073346.1	endoplasmic reticulum chaperone BiP	High	Pogonomyrmex	Pogonomyrmex barbatus	RD	QE44046MS	FALSE	High	Master Protein	XP_025073346.1	endoplasmic reticulum chaperone BiP [Pogonomyrmex barbatus]	0	FALSE	6.749	3	2	2	0	2	1043	114.9	5.87	5.55	2
RD Fnoch 2	KAF3422156.1	hypothetical protein E2986_07039	High	Frieseomelitta	Frieseomelitta varia	RD	QE44046MS	FALSE	High	Master Protein	KAF3422156.1	hypothetical protein E2986_07039 [Frieseomelitta varia]	0	FALSE	6.749	5	1	1	0	1	370	41.7	6.16	3.97	1
RD Fnoch 2	XP_031369082.1	nucleolar protein dao-5-like	High	Apis	Apis dorsata	RD	QE44046MS	FALSE	High	Master Protein	XP_031369082.1	nucleolar protein dao-5-like [Apis dorsata]	0	FALSE	6.644	7	2	5	1	1	599	64.3	6.24	12.87	2
RD Fnoch 2	XP_001120594.2	modular serine protease	High	Apis	Apis mellifera	RD	QE44046MS	FALSE	High	Master Protein	XP_001120594.2	modular serine protease [Apis mellifera]	0	FALSE	6.635	4	1	1	1	1	663	73.3	5.88	4.23	1
RD Fnoch 2	PBC31061.1	Cubilin	High	Apis	Apis cerana cerana	RD	QE44046MS	FALSE	High	Master Protein	PBC31061.1	Cubilin [Apis cerana cerana]	0	FALSE	6.634	9	3	3	0	3	468	51.6	8.69	5.34	3
RD Fnoch 2	XP_026296673.1	uncharacterized protein LOC726286	High	Apis	Apis mellifera	RD	QE44046MS	FALSE	High	Master Protein	XP_026296673.1	uncharacterized protein LOC726286 [Apis mellifera]	0	FALSE	6.546	6	3	3	2	3	808	90.4	7.02	7.45	3
RD Fnoch 2	EFN71553.1	hypothetical protein EAG_14231	High	Camponotus	Camponotus floridanus	RD	QE44046MS	FALSE	High	Master Protein	EFN71553.1	hypothetical protein EAG_14231 [Camponotus floridanus]	0	FALSE	6.513	2	1	1	0	1	1206	135.8	6.73	3.99	1
RD Fnoch 2	PBC33776.1	Tubulin-specific chaperone A	High	Apis	Apis cerana cerana	RD	QE44046MS	FALSE	High	Master Protein	PBC33776.1	Tubulin-specific chaperone A [Apis cerana cerana]	0	FALSE	6.506	16	1	1	0	1	118	13.9	5.19	3.24	1
RD Fnoch 2	ACH90414.1	abaecin	High	Apis	Apis cerana cerana	RD	QE44046MS	FALSE	High	Master Protein	ACH90414.1	abaecin [Apis cerana cerana]	0	FALSE	6.484	42	2	3	0	2	53	5.9	10.17	8.98	2
RD Fnoch 2	O77061.1	RecName: Full=Major royal jelly protein 2; Short=MRJP-2; AltName: Full=55 kDa RJGP; AltName: Full=Apalbumin 2; AltName: Full=Bee-milk protein; Flags: Precursor	High			RD	QE44046MS	FALSE	High	Master Protein	O77061.1	RecName: Full=Major royal jelly protein 2; Short=MRJP-2; AltName: Full=55 kDa RJGP; AltName: Full=Apalbumin 2; AltName: Full=Bee-milk protein; Flags: Precursor	0	FALSE	6.445	8	3	3	0	3	452	51	7.27	8.23	3
RD Fnoch 2	KYN31271.1	Beta-amyloid-like protein	High	Trachymyrmex	Trachymyrmex septentrionalis	RD	QE44046MS	FALSE	High	Master Protein	KYN31271.1	Beta-amyloid-like protein [Trachymyrmex septentrionalis]	0	FALSE	6.404	2	1	1	0	1	955	108.9	6.28	3.74	1
RD Fnoch 2	XP_015586656.1	uncharacterized protein LOC107263688	High	Cephus	Cephus cinctus	RD	QE44046MS	FALSE	High	Master Protein	XP_015586656.1	uncharacterized protein LOC107263688 [Cephus cinctus]	0	FALSE	6.379	22	3	4	1	1	152	16.6	4.91	10.25	3
RD Fnoch 2	XP_016911577.1	lysosomal Pro-X carboxypeptidase	High	Apis	Apis cerana	RD	QE44046MS	FALSE	High	Master Protein	XP_016911577.1	lysosomal Pro-X carboxypeptidase [Apis cerana]	0	FALSE	6.303	6	2	2	0	2	492	56.6	7.99	6.76	2
RD Fnoch 2	XP_006559822.1	polypeptide N-acetylgalactosaminyltransferase 5 isoform X1	High	Apis	Apis mellifera	RD	QE44046MS	FALSE	High	Master Protein	XP_006559822.1	polypeptide N-acetylgalactosaminyltransferase 5 isoform X1 [Apis mellifera]	0	FALSE	6.283	3	1	1	0	1	606	69.5	7.59	4.24	1
RD Fnoch 2	XP_394210.5	glucose dehydrogenase[FAD,quinone]	High	Apis	Apis mellifera]	RD	QE44046MS	FALSE	High	Master Protein	XP_394210.5	glucose dehydrogenase [FAD, quinone] [Apis mellifera]	0	FALSE	6.232	4	1	1	1	1	622	69.4	6.96	5.72	1
RD Fnoch 2	XP_001121053.2	uncharacterized protein LOC107963970	High	Apis	Apis mellifera	RD	QE44046MS	FALSE	High	Master Protein	XP_001121053.2	uncharacterized protein LOC107963970 [Apis mellifera]	0	FALSE	5.821	13	3	3	2	3	223	25.6	9.51	2.92	3
RD Fnoch 2	XP_006570455.2	glycine-rich cell wall structural protein 1 isoform X1	High	Apis	Apis mellifera	RD	QE44046MS	FALSE	High	Master Protein	XP_006570455.2	glycine-rich cell wall structural protein 1 isoform X1 [Apis mellifera]	0	FALSE	5.769	4	2	3	0	2	663	52.7	9.01	7.91	2
RD Fnoch 2	XP_001120220.1	NPC intracellular cholesterol transporter 2	High	Apis	Apis mellifera	RD	QE44046MS	FALSE	High	Master Protein	XP_001120220.1	NPC intracellular cholesterol transporter 2 [Apis mellifera]	0	FALSE	5.692	22	2	2	2	2	148	16.1	7.62	6.17	2
RD Fnoch 2	XP_003250085.1	chymotrypsin inhibitor	High	Apis	Apis mellifera	RD	QE44046MS	FALSE	High	Master Protein	XP_003250085.1	chymotrypsin inhibitor [Apis mellifera]	0	FALSE	5.672	57	2	5	2	2	82	9	4.82	10.95	2
RD Fnoch 2	XP_017796706.1	PREDICTED: transferrin	High	Habropoda	Habropoda laboriosa	RD	QE44046MS	FALSE	High	Master Protein	XP_017796706.1	PREDICTED: transferrin [Habropoda laboriosa]	0	FALSE	5.534	6	4	5	0	1	758	82.2	6.49	8.83	4
RD Fnoch 2	PBC33644.1	Chymotrypsin inhibitor	High	Apis	Apis cerana cerana	RD	QE44046MS	FALSE	High	Master Protein	PBC33644.1	Chymotrypsin inhibitor [Apis cerana cerana]	0	FALSE	5.458	13	1	2	0	1	100	10.7	5.4	2.27	1
RD Fnoch 2	NP_001011615.1	hymenoptaecin preproprotein	High	Apis	Apis mellifera	RD	QE44046MS	FALSE	High	Master Protein	NP_001011615.1	hymenoptaecin preproprotein [Apis mellifera]	0	FALSE	5.421	19	1	1	0	1	129	14.5	9.42	4.56	1
RD Fnoch 2	XP_015438800.1	PREDICTED: hexamerin-like	High	Dufourea	Dufourea novaeangliae	RD	QE44046MS	FALSE	High	Master Protein	XP_015438800.1	PREDICTED: hexamerin-like [Dufourea novaeangliae]	0	FALSE	5.373	2	2	13	0	1	1018	113.3	6.7	21.53	2
RD Fnoch 2	TGZ51760.1	hypothetical protein DBV15_04948, partial	High	Temnothorax	Temnothorax longispinosus	RD	QE44046MS	FALSE	High	Master Protein	TGZ51760.1	hypothetical protein DBV15_04948, partial [Temnothorax longispinosus]	0	FALSE	5.323	1	2	2	0	2	2208	250.2	7.23	5.81	2
RD Fnoch 2	XP_026296145.1	extensin	High	Apis	Apis mellifera	RD	QE44046MS	FALSE	High	Master Protein	XP_026296145.1	extensin [Apis mellifera]	0	FALSE	5.213	7	1	1	1	1	311	34	6.73	3.8	1
RD Fnoch 2	XP_011054554.1	PREDICTED: hexamerin-like	High	Acromyrmex	Acromyrmex echinatior	RD	QE44046MS	FALSE	High	Master Protein	XP_011054554.1	PREDICTED: hexamerin-like [Acromyrmex echinatior]	0	FALSE	5.199	4	2	14	0	1	954	107.8	6.68	23.92	2
RD Fnoch 2	XP_006560864.1	plectin	High	Apis	Apis mellifera	RD	QE44046MS	FALSE	High	Master Protein	XP_006560864.1	plectin [Apis mellifera]	0	FALSE	5.115	3	1	1	1	1	578	62.1	7.21	4.39	1
RD Fnoch 2	XP_016914972.1	deoxyribose-phosphate aldolase	High	Apis	Apis cerana	RD	QE44046MS	FALSE	High	Master Protein	XP_016914972.1	deoxyribose-phosphate aldolase [Apis cerana]	0	FALSE	4.986	6	1	1	0	1	293	32.8	6.7	3.17	1
RD Fnoch 2	XP_001120999.2	chymotrypsin inhibitor	High	Apis	Apis mellifera	RD	QE44046MS	FALSE	High	Master Protein	XP_001120999.2	chymotrypsin inhibitor [Apis mellifera]	0	FALSE	4.954	28	1	1	1	1	90	10.1	5.91	2.98	1
RD Fnoch 2	PBC28011.1	Peptidyl-prolyl cis-trans isomerase	High	Apis	Apis cerana cerana	RD	QE44046MS	FALSE	High	Master Protein	PBC28011.1	Peptidyl-prolyl cis-trans isomerase [Apis cerana cerana]	0	FALSE	4.935	7	1	1	0	1	209	22.8	9.14	4.01	1
RD Fnoch 2	XP_016767264.2	mannosyl-oligosaccharide 1,2-alpha-mannosidase IA isoform X6	High	Apis	Apis mellifera	RD	QE44046MS	FALSE	High	Master Protein	XP_016767264.2	mannosyl-oligosaccharide 1,2-alpha-mannosidase IA isoform X6 [Apis mellifera]	0	FALSE	4.778	5	1	1	1	1	573	64.9	6.46	4.88	1
RD Fnoch 2	AEY61491.1	Prefoldin subunit 4	High	Apis	Apis cerana	RD	QE44046MS	FALSE	High	Master Protein	AEY61491.1	Prefoldin subunit 4 [Apis cerana]	0	FALSE	4.588	16	1	1	0	1	137	16.1	4.93	2.61	1
RD Fnoch 2	XP_001122741.2	uncharacterized protein LOC727028	High	Apis	Apis mellifera	RD	QE44046MS	FALSE	High	Master Protein	XP_001122741.2	uncharacterized protein LOC727028 [Apis mellifera]	0	FALSE	4.557	7	1	1	0	1	269	30.2	7.75	3.43	1
RD Fnoch 2	XP_006610503.1	matrix metalloproteinase-24-like	High	Apis	Apis dorsata	RD	QE44046MS	FALSE	High	Master Protein	XP_006610503.1	matrix metalloproteinase-24-like [Apis dorsata]	0	FALSE	4.446	22	2	2	0	2	117	13.4	9.48	3.37	2
RD Fnoch 2	NP_001157188.1	peptidoglycan-recognition protein S2 precursor	High	Apis	Apis mellifera	RD	QE44046MS	FALSE	High	Master Protein	NP_001157188.1	peptidoglycan-recognition protein S2 precursor [Apis mellifera]	0	FALSE	4.315	7	1	1	0	1	194	21.5	8.66	2.43	1
RD Fnoch 2	KAF3421934.1	hypothetical protein E2986_10912	High	Frieseomelitta	Frieseomelitta varia	RD	QE44046MS	FALSE	High	Master Protein	KAF3421934.1	hypothetical protein E2986_10912 [Frieseomelitta varia]	0	FALSE	4.266	2	1	1	0	1	1129	127.7	5.07	3.15	1
RD Fnoch 2	XP_006558903.1	carboxypeptidase Q	High	Apis	Apis mellifera	RD	QE44046MS	FALSE	High	Master Protein	XP_006558903.1	carboxypeptidase Q [Apis mellifera]	0	FALSE	4.238	6	3	3	2	3	479	52.9	5.43	5.32	3
RD Fnoch 2	PBC33124.1	APD-3 protein	High	Apis	Apis cerana cerana	RD	QE44046MS	FALSE	High	Master Protein	PBC33124.1	APD-3 protein [Apis cerana cerana]	0	FALSE	4.232	7	1	1	0	1	286	25.4	6.35	3.45	1
RD Fnoch 2	XP_026299161.1	uncharacterized protein LOC100578744	High	Apis	Apis mellifera	RD	QE44046MS	FALSE	High	Master Protein	XP_026299161.1	uncharacterized protein LOC100578744 [Apis mellifera]	0	FALSE	4.231	3	1	1	1	1	484	53.5	5.41	2.8	1
RD Fnoch 2	PBC30987.1	Ejaculatory bulb-specific protein	High	Apis	Apis cerana cerana	RD	QE44046MS	FALSE	High	Master Protein	PBC30987.1	Ejaculatory bulb-specific protein [Apis cerana cerana]	0	FALSE	4.201	10	1	1	0	1	135	15.8	8.88	2.49	1
RD Fnoch 2	PBC29920.1	Down syndrome cell adhesion molecule protein	High	Apis	Apis cerana cerana	RD	QE44046MS	FALSE	High	Master Protein	PBC29920.1	Down syndrome cell adhesion molecule protein [Apis cerana cerana]	0	FALSE	4.175	1	1	1	0	1	2463	264.7	5.92	3.83	1
RD Fnoch 2	XP_012214941.1	PREDICTED: carbohydrate sulfotransferase 5-like isoform X1	High	Linepithema	Linepithema humile	RD	QE44046MS	FALSE	High	Master Protein	XP_012214941.1	PREDICTED: carbohydrate sulfotransferase 5-like isoform X1 [Linepithema humile]	0	FALSE	4.104	3	1	1	0	1	457	53.4	8.87	2.71	1
RD Fnoch 2	XP_006568996.1	class E basic helix-loop-helix protein 22	High	Apis	Apis mellifera	RD	QE44046MS	FALSE	High	Master Protein	XP_006568996.1	class E basic helix-loop-helix protein 22 [Apis mellifera]	0	FALSE	4.088	6	2	2	0	2	357	36.8	7.25	4.37	2
RD Fnoch 2	KYM95963.1	hypothetical protein ALC62_13411	High	Cyphomyrmex	Cyphomyrmex costatus	RD	QE44046MS	FALSE	High	Master Protein	KYM95963.1	hypothetical protein ALC62_13411 [Cyphomyrmex costatus]	0	FALSE	4.034	6	2	2	0	2	501	55.1	4.87	2.76	2
RD Fnoch 2	PBC31469.1	Gamma-glutamyltranspeptidase	High	Apis	Apis cerana cerana	RD	QE44046MS	FALSE	High	Master Protein	PBC31469.1	Gamma-glutamyltranspeptidase [Apis cerana cerana]	0	FALSE	3.982	2	1	1	0	1	727	81.2	9.29	2.3	1
RD Fnoch 2	XP_006622576.1	catalase	High	Apis	Apis dorsata	RD	QE44046MS	FALSE	High	Master Protein	XP_006622576.1	catalase [Apis dorsata]	0	FALSE	3.94	3	1	1	0	1	597	67.5	8.65	3.57	1
RD Fnoch 2	XP_016913105.1	tolloid-like protein 1 isoform X1	High	Apis	Apis cerana	RD	QE44046MS	FALSE	High	Master Protein	XP_016913105.1	tolloid-like protein 1 isoform X1 [Apis cerana]	0	FALSE	3.827	2	2	2	0	2	1227	139	6.38	1.68	2
RD Fnoch 2	XP_026301049.1	short-chain dehydrogenase/reductase isoform X1	High	Apis	Apis mellifera	RD	QE44046MS	FALSE	High	Master Protein	XP_026301049.1	short-chain dehydrogenase/reductase isoform X1 [Apis mellifera]	0	FALSE	3.805	3	2	2	0	2	978	110.9	8.63	5.2	2
RD Fnoch 2	XP_006558164.2	fibrillin-1	High	Apis	Apis mellifera	RD	QE44046MS	FALSE	High	Master Protein	XP_006558164.2	fibrillin-1 [Apis mellifera]	0	FALSE	3.692	1	2	2	0	2	1624	180.1	5.35	2.26	2
RD Fnoch 2	XP_026300866.1	uncharacterized protein LOC100576814 isoform X1	High	Apis	Apis mellifera	RD	QE44046MS	FALSE	High	Master Protein	XP_026300866.1	uncharacterized protein LOC100576814 isoform X1 [Apis mellifera]	0	FALSE	3.688	3	1	1	0	1	406	45.3	10.14	2.9	1
RD Fnoch 2	XP_012251302.1	maltase 2-like isoform X1	High	Athalia	Athalia rosae	RD	QE44046MS	FALSE	High	Master Protein	XP_012251302.1	maltase 2-like isoform X1 [Athalia rosae]	0	FALSE	3.664	3	1	1	1	1	661	75.4	5.07	2.56	1
RD Fnoch 2	KYQ53788.1	Hexamerin	High	Trachymyrmex	Trachymyrmex zeteki	RD	QE44046MS	FALSE	High	Master Protein	KYQ53788.1	Hexamerin [Trachymyrmex zeteki]	0	FALSE	3.557	4	2	14	1	1	952	107.2	6.52	18.33	2
RD Fnoch 2	XP_012346265.1	NPC intracellular cholesterol transporter 2 homolog a	High	Apis	Apis florea	RD	QE44046MS	FALSE	High	Master Protein	XP_012346265.1	NPC intracellular cholesterol transporter 2 homolog a [Apis florea]	0	FALSE	3.505	6	1	5	0	1	176	19.5	9.19	3.9	1
RD Fnoch 2	XP_017761870.1	PREDICTED: polyubiquitin-A isoform X3	High	Eufriesea	Eufriesea mexicana	RD	QE44046MS	FALSE	High	Master Protein	XP_017761870.1	PREDICTED: polyubiquitin-A isoform X3 [Eufriesea mexicana]	0	FALSE	3.44	11	1	4	0	1	1028	114.9	7.91	4.37	1
RD Fnoch 2	XP_028521143.1	glucose dehydrogenase FAD, quinone-like	High	Apis	Apis cerana]	RD	QE44046MS	FALSE	High	Master Protein	XP_028521143.1	glucose dehydrogenase [FAD, quinone]-like [Apis cerana]	0	FALSE	3.431	2	1	2	0	1	628	70.6	6.64	2.8	1
RD Fnoch 2	XP_018347679.1	PREDICTED: thioredoxin-2-like	High	Trachymyrmex	Trachymyrmex septentrionalis	RD	QE44046MS	FALSE	High	Master Protein	XP_018347679.1	PREDICTED: thioredoxin-2-like [Trachymyrmex septentrionalis]	0	FALSE	3.396	13	1	1	0	1	110	12.4	4.77	3.59	1
RD Fnoch 2	XP_392097.5	collagen alpha-1(IV) chain	High	Apis	Apis mellifera	RD	QE44046MS	FALSE	High	Master Protein	XP_392097.5	collagen alpha-1(IV) chain [Apis mellifera]	0	FALSE	3.362	1	1	1	0	1	1929	190.8	7.09	2.71	1
RD Fnoch 2	OAD61877.1	Septin-1	High	Eufriesea	Eufriesea mexicana	RD	QE44046MS	FALSE	High	Master Protein	OAD61877.1	Septin-1 [Eufriesea mexicana]	0	FALSE	3.329	2	1	1	0	1	612	69.1	8.13	2.64	1
RD Fnoch 2	CAB0040599.1	unnamed protein product	High	Trichogramma	Trichogramma brassicae	RD	QE44046MS	FALSE	High	Master Protein	CAB0040599.1	unnamed protein product [Trichogramma brassicae]	0	FALSE	3.273	1	1	1	0	1	769	82.6	6.64	2.21	1
RD Fnoch 2	XP_033175695.1	dentin matrix acidic phosphoprotein 1 isoform X1	High	Bombus	Bombus impatiens	RD	QE44046MS	FALSE	High	Master Protein	XP_033175695.1	dentin matrix acidic phosphoprotein 1 isoform X1 [Bombus impatiens]	0	FALSE	3.259	4	1	1	0	1	526	58.3	4.5	2.67	1
RD Fnoch 2	PBC33175.1	hypothetical protein APICC_08178	High	Apis	Apis cerana cerana	RD	QE44046MS	FALSE	High	Master Protein	PBC33175.1	hypothetical protein APICC_08178 [Apis cerana cerana]	0	FALSE	3.238	7	2	3	2	2	130	14.2	5.1	7.3	2
RD Fnoch 2	XP_017890828.1	beta-ureidopropionase	High	Ceratina	Ceratina calcarata	RD	QE44046MS	FALSE	High	Master Protein	XP_017890828.1	beta-ureidopropionase [Ceratina calcarata]	0	FALSE	3.216	3	1	1	0	1	407	46.2	6.87	2.34	1
RD Fnoch 2	TGZ42202.1	hypothetical protein DBV15_05638	High	Temnothorax	Temnothorax longispinosus	RD	QE44046MS	FALSE	High	Master Protein	TGZ42202.1	hypothetical protein DBV15_05638 [Temnothorax longispinosus]	0	FALSE	3.212	0	1	1	0	1	4403	506	8.38	1.89	1
RD Fnoch 2	KOC63194.1	putative allantoinase 1	High	Habropoda	Habropoda laboriosa	RD	QE44046MS	FALSE	High	Master Protein	KOC63194.1	putative allantoinase 1 [Habropoda laboriosa]	0	FALSE	3.211	4	2	3	0	2	497	55.2	7.42	6.79	2
RD Fnoch 2	XP_006607541.1	LOW QUALITY PROTEIN: protein Red-like	High	Apis	Apis dorsata	RD	QE44046MS	FALSE	High	Master Protein	XP_006607541.1	LOW QUALITY PROTEIN: protein Red-like [Apis dorsata]	0	FALSE	3.074	2	1	1	0	1	896	100.7	6.49	2.91	1
RD Fnoch 2	XP_006564680.2	uncharacterized protein LOC102656294	High	Apis	Apis mellifera	RD	QE44046MS	FALSE	High	Master Protein	XP_006564680.2	uncharacterized protein LOC102656294 [Apis mellifera]	0	FALSE	3.066	3	1	1	1	1	565	63.3	6.92	2.95	1
RD Fnoch 2	XP_016920759.1	trehalase-like isoform X1	High	Apis	Apis cerana	RD	QE44046MS	FALSE	High	Master Protein	XP_016920759.1	trehalase-like isoform X1 [Apis cerana]	0	FALSE	2.925	2	1	1	0	1	580	67.1	5.91	2.74	1
RD Fnoch 2	PBC25980.1	Phosphatidylethanolamine-binding protein F40A3.3	High	Apis	Apis cerana cerana	RD	QE44046MS	FALSE	High	Master Protein	PBC25980.1	Phosphatidylethanolamine-binding protein F40A3.3 [Apis cerana cerana]	0	FALSE	2.918	2	1	1	0	1	811	91.7	7.72	2.57	1
RD Fnoch 2	PBC27386.1	Eukaryotic initiation factor 4A	High	Apis	Apis cerana cerana	RD	QE44046MS	FALSE	High	Master Protein	PBC27386.1	Eukaryotic initiation factor 4A [Apis cerana cerana]	0	FALSE	2.915	2	1	1	0	1	927	106.8	8.37	2.54	1
RD Fnoch 2	PBC30871.1	60S acidic ribosomal protein P2	High	Apis	Apis cerana cerana	RD	QE44046MS	FALSE	High	Master Protein	PBC30871.1	60S acidic ribosomal protein P2 [Apis cerana cerana]	0	FALSE	2.9	10	1	1	0	1	122	13	4.93	2.68	1
RD Fnoch 2	XP_026301318.1	probable ATP-dependent RNA helicase ddx42	High	Apis	Apis mellifera	RD	QE44046MS	FALSE	High	Master Protein	XP_026301318.1	probable ATP-dependent RNA helicase ddx42 [Apis mellifera]	0	FALSE	2.862	6	1	1	1	1	260	29.5	5.01	3.1	1
RD Fnoch 2	KOX70322.1	Protein shifted	High	Melipona	Melipona quadrifasciata	RD	QE44046MS	FALSE	High	Master Protein	KOX70322.1	Protein shifted [Melipona quadrifasciata]	0	FALSE	2.8	4	1	1	0	1	451	49.9	8.91	2.35	1
RD Fnoch 2	KZC06285.1	Neuroglian, partial	High	Dufourea	Dufourea novaeangliae	RD	QE44046MS	FALSE	High	Master Protein	KZC06285.1	Neuroglian, partial [Dufourea novaeangliae]	0	FALSE	2.785	1	1	1	0	1	2115	238.2	6.28	2.92	1
RD Fnoch 2	PBC25879.1	Triosephosphate isomerase	High	Apis	Apis cerana cerana	RD	QE44046MS	FALSE	High	Master Protein	PBC25879.1	Triosephosphate isomerase [Apis cerana cerana]	0	FALSE	2.78	10	1	1	0	1	251	27.3	5.5	2.74	1
RD Fnoch 2	KOX67392.1	Endocuticle structural glycoprotein SgAbd-1	High	Melipona	Melipona quadrifasciata	RD	QE44046MS	FALSE	High	Master Protein	KOX67392.1	Endocuticle structural glycoprotein SgAbd-1 [Melipona quadrifasciata]	0	FALSE	2.768	12	1	1	0	1	175	19.4	7.44	3.08	1
RD Fnoch 2	RLU21095.1	hypothetical protein DMN91_007711	High	Ooceraea	Ooceraea biroi	RD	QE44046MS	FALSE	High	Master Protein	RLU21095.1	hypothetical protein DMN91_007711 [Ooceraea biroi]	0	FALSE	2.722	3	1	1	0	1	418	47.6	5.85	2.55	1
RD Fnoch 2	PBC26246.1	Endocuticle structural glycoprotein SgAbd-2	High	Apis	Apis cerana cerana	RD	QE44046MS	FALSE	High	Master Protein	PBC26246.1	Endocuticle structural glycoprotein SgAbd-2 [Apis cerana cerana]	0	FALSE	2.718	11	2	2	0	2	202	22.9	5.44	2.43	2
RD Fnoch 2	XP_029035718.1	uncharacterized protein LOC114872571	High	Osmia	Osmia bicornis bicornis	RD	QE44046MS	FALSE	High	Master Protein	XP_029035718.1	uncharacterized protein LOC114872571 [Osmia bicornis bicornis]	0	FALSE	2.701	13	1	2	1	1	126	14.5	5.29	0	1
RD Fnoch 2	PBC31052.1	Endocuticle structural glycoprotein SgAbd-2	High	Apis	Apis cerana cerana	RD	QE44046MS	FALSE	High	Master Protein	PBC31052.1	Endocuticle structural glycoprotein SgAbd-2 [Apis cerana cerana]	0	FALSE	2.625	6	1	1	0	1	265	28.1	4.3	3.29	1
RD Fnoch 2	KOX80017.1	hypothetical protein WN51_06429	High	Melipona	Melipona quadrifasciata	RD	QE44046MS	FALSE	High	Master Protein	KOX80017.1	hypothetical protein WN51_06429 [Melipona quadrifasciata]	0	FALSE	2.57	4	1	1	0	1	361	40.6	6.29	2.1	1
RD Fnoch 2	PBC33574.1	Peroxidasin	High	Apis	Apis cerana cerana	RD	QE44046MS	FALSE	High	Master Protein	PBC33574.1	Peroxidasin [Apis cerana cerana]	0	FALSE	2.512	1	1	1	0	1	1293	147.1	6.93	2.75	1
RD Fnoch 2	XP_020277900.1	chitinase-like protein EN03 isoform X1	High	Pseudomyrmex	Pseudomyrmex gracilis	RD	QE44046MS	FALSE	High	Master Protein	XP_020277900.1	chitinase-like protein EN03 isoform X1 [Pseudomyrmex gracilis]	0	FALSE	2.425	9	2	3	0	1	447	49.3	6.8	6.57	2
RD Fnoch 2	RLU18245.1	hypothetical protein DMN91_008601, partial	High	Ooceraea	Ooceraea biroi	RD	QE44046MS	FALSE	High	Master Protein	RLU18245.1	hypothetical protein DMN91_008601, partial [Ooceraea biroi]	0	FALSE	2.392	2	1	1	0	1	689	75.9	6.6	2.84	1
RD Fnoch 2	XP_031771725.1	protein disulfide-isomerase isoform X2	High	Apis	Apis florea	RD	QE44046MS	FALSE	High	Master Protein	XP_031771725.1	protein disulfide-isomerase isoform X2 [Apis florea]	0	FALSE	2.331	2	1	1	0	1	606	69.4	5.85	1.75	1
RD Fnoch 2	XP_015191448.1	PREDICTED: cell division control protein 6 homolog	High	Polistes	Polistes dominula	RD	QE44046MS	FALSE	High	Master Protein	XP_015191448.1	PREDICTED: cell division control protein 6 homolog [Polistes dominula]	0	FALSE	2.322	4	1	9	1	1	545	61.3	9.03	12.02	1
RD Fnoch 2	XP_003249313.1	translation machinery-associated protein 7 homolog	High	Apis	Apis mellifera	RD	QE44046MS	FALSE	High	Master Protein	XP_003249313.1	translation machinery-associated protein 7 homolog [Apis mellifera]	0	FALSE	2.314	16	1	1	1	1	64	7	10.15	2.41	1
RD Fnoch 2	XP_018315336.1	PREDICTED: protein MLP1 isoform X1	High	Trachymyrmex	Trachymyrmex zeteki	RD	QE44046MS	FALSE	High	Master Protein	XP_018315336.1	PREDICTED: protein MLP1 isoform X1 [Trachymyrmex zeteki]	0	FALSE	2.294	1	1	1	0	1	1543	176.6	6.46	2.71	1
RD Fnoch 2	PBC27040.1	Ecdysteroid-regulated protein	High	Apis	Apis cerana cerana	RD	QE44046MS	FALSE	High	Master Protein	PBC27040.1	Ecdysteroid-regulated protein [Apis cerana cerana]	0	FALSE	2.293	1	1	1	0	1	1347	151.8	9.19	2.69	1
RD Fnoch 2	A0A7M7J0J4	Uncharacterized protein	High	Varroa	Varroa destructor	RD	QE44046MS	FALSE	High	Master Protein	A0A7M7J0J4	Uncharacterized protein OS=Varroa destructor OX=109461 PE=3 SV=1	0	FALSE	2.119	2	1	1	0	1	1258	142.4	8.32	0	1
RD Fnoch 2	XP_006565554.1	uncharacterized protein LOC724749 isoform X1	High	Apis	Apis mellifera	RD	QE44046MS	FALSE	High	Master Protein	XP_006565554.1	uncharacterized protein LOC724749 isoform X1 [Apis mellifera]	0	FALSE	2.088	1	1	1	0	1	1311	143.2	8.98	0	1
RD Fnoch 2	T1K6L3	NEDD8	High	Tetranychus	Tetranychus urticae	RD	QE44046MS	FALSE	High	Master Protein	T1K6L3	NEDD8 OS=Tetranychus urticae OX=32264 GN=107361097 PE=3 SV=1	0	TRUE	2.039	8	1	1	0	1	173	19.8	9.73	0	1
RD Fnoch 2	XP_034175143.1	allergen Cr-PI-like	High	Osmia	Osmia lignaria	RD	QE44046MS	FALSE	High	Master Protein	XP_034175143.1	allergen Cr-PI-like [Osmia lignaria]	0	FALSE	2.006	2	1	1	0	1	1027	113.7	6.92	3.25	1
RD Fnoch 2	XP_003698949.2	protein takeout-like isoform X1	High	Apis	Apis florea	RD	QE44046MS	FALSE	High	Master Protein	XP_003698949.2	protein takeout-like isoform X1 [Apis florea]	0	FALSE	1.988	5	1	1	0	1	284	32.4	8.59	2.32	1
RD Fnoch 2	XP_012350761.1	plexin domain-containing protein 2 isoform X1	High	Apis	Apis florea	RD	QE44046MS	FALSE	High	Master Protein	XP_012350761.1	plexin domain-containing protein 2 isoform X1 [Apis florea]	0	FALSE	1.963	2	1	1	0	1	641	73.1	6.14	1.97	1
RD Fnoch 2	XP_006563187.2	collagen alpha-5(IV) chain	High	Apis	Apis mellifera	RD	QE44046MS	FALSE	High	Master Protein	XP_006563187.2	collagen alpha-5(IV) chain [Apis mellifera]	0	FALSE	1.962	1	2	2	1	2	1833	183.4	6.98	2.1	2
RD Fnoch 2	XP_001120848.2	uncharacterized protein LOC726429	High	Apis	Apis mellifera	RD	QE44046MS	FALSE	High	Master Protein	XP_001120848.2	uncharacterized protein LOC726429 [Apis mellifera]	0	FALSE	1.959	7	1	1	1	1	188	21.1	6.48	2.29	1
RD Fnoch 2	XP_011862620.1	PREDICTED: uncharacterized protein LOC105559141	High	Vollenhovia	Vollenhovia emeryi	RD	QE44046MS	FALSE	High	Master Protein	XP_011862620.1	PREDICTED: uncharacterized protein LOC105559141 [Vollenhovia emeryi]	0	FALSE	1.886	1	1	1	0	1	1380	163.4	7.4	2.42	1
RD Fnoch 2	PBC31304.1	Integral membraneC	High	Apis	Apis cerana cerana	RD	QE44046MS	FALSE	High	Master Protein	PBC31304.1	Integral membraneC [Apis cerana cerana]	0.001	FALSE	1.85	4	1	1	0	1	350	39.9	8.65	2.2	1
RD Fnoch 2	XP_001122336.3	uncharacterized protein LOC726611	High	Apis	Apis mellifera	RD	QE44046MS	FALSE	High	Master Protein	XP_001122336.3	uncharacterized protein LOC726611 [Apis mellifera]	0.001	FALSE	1.808	5	1	1	1	1	257	28.1	8.87	1.93	1
RD Fnoch 2	XP_017878547.1	elongation factor 1-gamma	High	Ceratina	Ceratina calcarata	RD	QE44046MS	FALSE	High	Master Protein	XP_017878547.1	elongation factor 1-gamma [Ceratina calcarata]	0.001	FALSE	1.793	2	1	1	0	1	429	49.5	5.92	1.88	1
RD Fnoch 2	XP_006564076.2	titin isoform X1	High	Apis	Apis mellifera	RD	QE44046MS	FALSE	High	Master Protein	XP_006564076.2	titin isoform X1 [Apis mellifera]	0.001	FALSE	1.773	0	1	1	0	1	3351	364.1	4.18	0	1
RD Fnoch 2	NP_001011578.1	vitellogenin precursor	High	Apis	Apis mellifera	RD	QE44046MS	FALSE	High	Master Protein	NP_001011578.1	vitellogenin precursor [Apis mellifera]	0.001	FALSE	1.734	1	1	1	0	1	1770	200.9	6.73	0	1
RD Fnoch 2	XP_392051.1	uncharacterized protein LOC408508 isoform X1	High	Apis	Apis mellifera	RD	QE44046MS	FALSE	High	Master Protein	XP_392051.1	uncharacterized protein LOC408508 isoform X1 [Apis mellifera]	0	FALSE	1.607	2	1	1	0	1	601	66.2	6.34	2.07	1
RD Fnoch 2	ABQ57387.1	alpha glucosidase III, partial	High	Apis	Apis florea	RD	QE44046MS	FALSE	High	Master Protein	ABQ57387.1	alpha glucosidase III, partial [Apis florea]	0	FALSE	1.58	2	1	1	0	1	567	65.7	5.4	3.11	1
RD Fnoch 2	XP_017753590.1	PREDICTED: apidaecins type 22-like isoform X3	High	Eufriesea	Eufriesea mexicana	RD	QE44046MS	FALSE	High	Master Protein	XP_017753590.1	PREDICTED: apidaecins type 22-like isoform X3 [Eufriesea mexicana]	0	FALSE	1.531	10	1	3	0	1	243	28.1	11.63	0	1
RD Fnoch 2	XP_035718042.1	mitochondrial proton/calcium exchanger protein-like	High	Vespa	Vespa mandarinia	RD	QE44046MS	FALSE	High	Master Protein	XP_035718042.1	mitochondrial proton/calcium exchanger protein-like [Vespa mandarinia]	0	FALSE	1.514	3	1	1	1	1	775	88.8	8.28	2.48	1
RD Fnoch 2	XP_015118256.2	uncharacterized protein LOC107041945	High	Diachasma	Diachasma alloeum	RD	QE44046MS	FALSE	High	Master Protein	XP_015118256.2	uncharacterized protein LOC107041945 [Diachasma alloeum]	0	FALSE	1.496	0	1	1	0	1	2570	287.2	9.1	0	1
RD Fnoch 2	XP_011870502.1	PREDICTED: heat shock 70 kDa protein 4L isoform X1	High	Vollenhovia	Vollenhovia emeryi	RD	QE44046MS	FALSE	High	Master Protein	XP_011870502.1	PREDICTED: heat shock 70 kDa protein 4L isoform X1 [Vollenhovia emeryi]	0	FALSE	1.43	1	1	1	0	1	876	98.4	5.62	2.13	1
RD Fnoch 2	XP_014481969.1	PREDICTED: uncharacterized protein LOC106748197 isoform X1	High	Dinoponera	Dinoponera quadriceps	RD	QE44046MS	FALSE	High	Master Protein	XP_014481969.1	PREDICTED: uncharacterized protein LOC106748197 isoform X1 [Dinoponera quadriceps]	0	FALSE	1.401	1	1	1	0	1	741	81.3	8.37	2.22	1
RD Fnoch 2	KOX78260.1	Tumor protein D54	High	Melipona	Melipona quadrifasciata	RD	QE44046MS	FALSE	High	Master Protein	KOX78260.1	Tumor protein D54 [Melipona quadrifasciata]	0.001	FALSE	1.358	4	1	1	0	1	454	51	5.45	2.16	1
RD Fnoch 2	XP_003693660.1	uncharacterized protein LOC100864597	High	Apis	Apis florea	RD	QE44046MS	FALSE	High	Master Protein	XP_003693660.1	uncharacterized protein LOC100864597 [Apis florea]	0.001	FALSE	1.357	1	1	1	0	1	631	71.5	9.04	1.95	1
RD Fnoch 2	XP_011336627.2	F-box only protein 21	High	Ooceraea	Ooceraea biroi	RD	QE44046MS	FALSE	High	Master Protein	XP_011336627.2	F-box only protein 21 [Ooceraea biroi]	0.001	FALSE	1.348	5	1	1	0	1	624	74.2	5.62	0	1
RD Fnoch 2	XP_003251042.1	putative sodium-coupled neutral amino acid transporter 10 isoform X1	High	Apis	Apis mellifera	RD	QE44046MS	FALSE	High	Master Protein	XP_003251042.1	putative sodium-coupled neutral amino acid transporter 10 isoform X1 [Apis mellifera]	0.001	FALSE	1.318	1	1	1	0	1	920	105.1	8.63	0	1
RD Fnoch 2	KZC12510.1	hypothetical protein WN55_04267	High	Dufourea	Dufourea novaeangliae	RD	QE44046MS	FALSE	High	Master Protein	KZC12510.1	hypothetical protein WN55_04267 [Dufourea novaeangliae]	0.001	FALSE	1.306	2	1	1	1	1	471	51.4	6.68	0	1
RD Fnoch 2	XP_031776577.1	uncharacterized protein LOC100870258	High	Apis	Apis florea	RD	QE44046MS	FALSE	High	Master Protein	XP_031776577.1	uncharacterized protein LOC100870258 [Apis florea]	0.001	FALSE	1.292	1	1	1	0	1	928	105.3	8.91	2.29	1
RD Fnoch 2	XP_016916030.1	leucine-rich repeat-containing protein 15	High	Apis	Apis cerana	RD	QE44046MS	FALSE	High	Master Protein	XP_016916030.1	leucine-rich repeat-containing protein 15 [Apis cerana]	0.001	FALSE	1.284	2	1	1	0	1	448	50.1	6.65	2.03	1
RD Fnoch 2	KAF7398321.1	hypothetical protein H0235_016329	High	Vespula	Vespula pensylvanica	RD	QE44046MS	FALSE	High	Master Protein	KAF7398321.1	hypothetical protein H0235_016329 [Vespula pensylvanica]	0.001	FALSE	1.277	14	1	1	1	1	153	17.2	9.41	2.7	1
RD Fnoch 2	PBC34410.1	Leucine-rich repeat neuronal protein	High	Apis	Apis cerana cerana	RD	QE44046MS	FALSE	High	Master Protein	PBC34410.1	Leucine-rich repeat neuronal protein [Apis cerana cerana]	0.005	FALSE	1.117	2	1	1	0	1	441	51.6	6.54	1.87	1
RD Fnoch 2	XP_029179011.1	protein RRP5 homolog	High	Nylanderia	Nylanderia fulva	RD	QE44046MS	FALSE	High	Master Protein	XP_029179011.1	protein RRP5 homolog [Nylanderia fulva]	0.005	FALSE	1.056	1	1	1	1	1	1366	154.7	8.95	0	1
RD Fnoch 2	XP_003698423.1	uncharacterized abhydrolase domain-containing protein DDB_G0269086-like	High	Apis	Apis florea	RD	QE44046MS	FALSE	High	Master Protein	XP_003698423.1	uncharacterized abhydrolase domain-containing protein DDB_G0269086-like [Apis florea]	0.005	FALSE	1.044	2	1	1	0	1	336	33.5	5.63	1.82	1
RD Fnoch 2	XP_025153393.1	delta-1-pyrroline-5-carboxylate synthase isoform X1	High	Harpegnathos	Harpegnathos saltator	RD	QE44046MS	FALSE	High	Master Protein	XP_025153393.1	delta-1-pyrroline-5-carboxylate synthase isoform X1 [Harpegnathos saltator]	0.005	FALSE	0.99	3	1	2	1	1	801	86.6	6.6	3.03	1
RD Fnoch 2	XP_022692351.1	39S ribosomal protein L46, mitochondrial-like isoform X3	High	Varroa	Varroa jacobsoni	RD	QE44046MS	FALSE	High	Master Protein	XP_022692351.1	39S ribosomal protein L46, mitochondrial-like isoform X3 [Varroa jacobsoni]	0.005	FALSE	0.982	7	1	1	1	1	224	25.6	9.45	0	1
RD Fnoch 2	OAD52316.1	Myosin-2 essential light chain	High	Eufriesea	Eufriesea mexicana	RD	QE44046MS	FALSE	High	Master Protein	OAD52316.1	Myosin-2 essential light chain [Eufriesea mexicana]	0.005	FALSE	0.963	3	1	1	0	1	326	37.1	5.62	2.2	1
RD Fnoch 2	XP_006569762.1	eukaryotic translation initiation factor 4E-binding protein 1	High	Apis	Apis mellifera	RD	QE44046MS	FALSE	High	Master Protein	XP_006569762.1	eukaryotic translation initiation factor 4E-binding protein 1 [Apis mellifera]	0.007	FALSE	0.843	10	1	1	1	1	115	12.7	7.25	1.63	1
RD Fnoch 2	XP_033232167.1	calcium-independent phospholipase A2-gamma-like isoform X1	High	Belonocnema	Belonocnema treatae	RD	QE44046MS	FALSE	High	Master Protein	XP_033232167.1	calcium-independent phospholipase A2-gamma-like isoform X1 [Belonocnema treatae]	0.007	FALSE	0.84	2	1	1	0	1	638	72.6	9.17	0	1
RD Fnoch 2	A0A131ZTE0	CTP synthase	High	Sarcoptes	Sarcoptes scabiei	RD	QE44046MS	FALSE	High	Master Protein	A0A131ZTE0	CTP synthase OS=Sarcoptes scabiei OX=52283 GN=QR98_0004290 PE=3 SV=1	0.007	FALSE	0.832	6	1	1	1	1	346	39.6	6.02	2.7	1
RD Fnoch 2	A0A6P6XQ15	zinc finger protein 724-like	High	Dermatophagoides	Dermatophagoides pteronyssinus	RD	QE44046MS	FALSE	High	Master Protein	A0A6P6XQ15	zinc finger protein 724-like OS=Dermatophagoides pteronyssinus OX=6956 GN=LOC113789593 PE=4 SV=1	0.007	FALSE	0.824	3	1	1	1	1	707	79.5	9.76	0	1
RD Fnoch 2	KMQ94525.1	s1 rna-binding domain-containing protein 1-like protein	High	Lasius	Lasius niger	RD	QE44046MS	FALSE	High	Master Protein	KMQ94525.1	s1 rna-binding domain-containing protein 1-like protein [Lasius niger]	0.01	FALSE	0.811	1	1	1	1	1	884	100.3	9.19	1.9	1
RD Fnoch 2	XP_011879850.1	PREDICTED: retinal-specific ATP-binding cassette transporter-like	High	Vollenhovia	Vollenhovia emeryi	RD	QE44046MS	FALSE	High	Master Protein	XP_011879850.1	PREDICTED: retinal-specific ATP-binding cassette transporter-like [Vollenhovia emeryi]	0.01	FALSE	0.782	1	1	2	1	1	1669	188.5	8.03	2.95	1
RD Fnoch 2	XP_034180271.1	mitochondrial 2-oxoglutarate/malate carrier protein-like	Medium	Osmia	Osmia lignaria	RD	QE44046MS	FALSE	Medium	Master Protein	XP_034180271.1	mitochondrial 2-oxoglutarate/malate carrier protein-like [Osmia lignaria]	0.01	FALSE	0.767	7	1	1	0	1	299	33.2	9.95	0	1
RD Fnoch 2	XP_022655127.1	ribosomal RNA-processing protein 8-like	Medium	Varroa	Varroa destructor	RD	QE44046MS	FALSE	Medium	Master Protein	XP_022655127.1	ribosomal RNA-processing protein 8-like [Varroa destructor]	0.012	FALSE	0.742	3	1	1	1	1	591	67.3	9.69	0	1
RD Fnoch 2	CAD6211885.1	GSCOCG00003881001-RA-CDS	Medium	Cotesia	Cotesia congregata	RD	QE44046MS	FALSE	Medium	Master Protein	CAD6211885.1	GSCOCG00003881001-RA-CDS [Cotesia congregata]	0.012	FALSE	0.74	2	1	1	0	1	463	54.2	7.71	0	1
RD Fnoch 2	XP_015593895.1	breast cancer type 1 susceptibility protein homolog isoform X1	Medium	Cephus	Cephus cinctus	RD	QE44046MS	FALSE	Medium	Master Protein	XP_015593895.1	breast cancer type 1 susceptibility protein homolog isoform X1 [Cephus cinctus]	0.012	FALSE	0.727	0	1	5	0	1	1591	178.7	7.75	6.05	1
RD Fnoch 2	XP_012534751.1	odorant receptor 4	Medium	Monomorium	Monomorium pharaonis	RD	QE44046MS	FALSE	Medium	Master Protein	XP_012534751.1	odorant receptor 4 [Monomorium pharaonis]	0.013	FALSE	0.709	5	1	1	1	1	405	45.9	8.69	2.27	1
RD Fnoch 2	XP_025601874.1	GATOR complex protein WDR24-like	Medium	Athalia	Athalia rosae	RD	QE44046MS	FALSE	Medium	Master Protein	XP_025601874.1	GATOR complex protein WDR24-like [Athalia rosae]	0.013	FALSE	0.703	6	1	1	1	1	278	30.3	4.49	0	1
RD Fnoch 2	T1KZ97	C2 domain-containing protein	Medium	Tetranychus	Tetranychus urticae	RD	QE44046MS	FALSE	Medium	Master Protein	T1KZ97	C2 domain-containing protein OS=Tetranychus urticae OX=32264 PE=4 SV=2	0.013	FALSE	0.694	1	1	4	1	1	2682	293.2	5.19	0	1
RD Fnoch 2	EZA51095.1	Biogenesis of lysosome-related organelles complex 1 subunit	Medium	Ooceraea	Ooceraea biroi	RD	QE44046MS	FALSE	Medium	Master Protein	EZA51095.1	Biogenesis of lysosome-related organelles complex 1 subunit [Ooceraea biroi]	0.013	FALSE	0.69	12	1	1	1	1	161	18.2	5.29	0	1
RD Fnoch 2	KMQ87003.1	laminin subunit beta-1	Medium	Lasius	Lasius niger	RD	QE44046MS	FALSE	Medium	Master Protein	KMQ87003.1	laminin subunit beta-1 [Lasius niger]	0.013	FALSE	0.68	16	1	1	1	1	150	16.9	9.25	0	1
RD Fnoch 2	XP_034950427.1	lysosomal-trafficking regulator	Medium	Chelonus	Chelonus insularis	RD	QE44046MS	FALSE	Medium	Master Protein	XP_034950427.1	lysosomal-trafficking regulator [Chelonus insularis]	0.013	FALSE	0.68	0	1	2	1	1	3384	383.1	7.09	3.12	1
RD Fnoch 2	XP_011169266.2	diuretic hormone class 2 isoform X1	Medium	Solenopsis	Solenopsis invicta	RD	QE44046MS	FALSE	Medium	Master Protein	XP_011169266.2	diuretic hormone class 2 isoform X1 [Solenopsis invicta]	0.013	FALSE	0.662	7	1	1	1	1	168	18.6	9.98	0	1
RD Fnoch 2	NP_001157187.1	peptidoglycan-recognition protein SA precursor	Medium	Apis	Apis mellifera	RD	QE44046MS	FALSE	Medium	Master Protein	NP_001157187.1	peptidoglycan-recognition protein SA precursor [Apis mellifera]	0.013	FALSE	0.656	6	1	1	0	1	189	21.5	7.8	1.71	1
RD Fnoch 2	T1L6I5	Uncharacterized protein	Medium	Tetranychus	Tetranychus urticae	RD	QE44046MS	FALSE	Medium	Master Protein	T1L6I5	Uncharacterized protein OS=Tetranychus urticae OX=32264 PE=3 SV=1	0.014	FALSE	0.65	7	1	1	0	1	626	69.6	6.62	0	1
RD Fnoch 2	EFN71682.1	hypothetical protein EAG_14265	Medium	Camponotus	Camponotus floridanus	RD	QE44046MS	FALSE	Medium	Master Protein	EFN71682.1	hypothetical protein EAG_14265 [Camponotus floridanus]	0.014	FALSE	0.643	2	1	2	0	1	464	53.4	10.1	2.36	1
RD Fnoch 2	KAF7991187.1	hypothetical protein HCN44_002749	Medium	Aphidius	Aphidius gifuensis	RD	QE44046MS	FALSE	Medium	Master Protein	KAF7991187.1	hypothetical protein HCN44_002749 [Aphidius gifuensis]	0.014	FALSE	0.633	2	1	1	1	1	911	106.3	5.77	0	1
RD Fnoch 2	KAF3429335.1	hypothetical protein E2986_04658	Medium	Frieseomelitta	Frieseomelitta varia	RD	QE44046MS	FALSE	Medium	Master Protein	KAF3429335.1	hypothetical protein E2986_04658 [Frieseomelitta varia]	0.014	FALSE	0.632	4	1	1	0	1	275	31.4	6.28	0	1
RD Fnoch 2	A0A6P6Y3Z6	Seryl-tRNA synthetase	Medium	Dermatophagoides	Dermatophagoides pteronyssinus	RD	QE44046MS	FALSE	Medium	Master Protein	A0A6P6Y3Z6	Seryl-tRNA synthetase OS=Dermatophagoides pteronyssinus OX=6956 GN=LOC113794303 PE=3 SV=1	0.014	FALSE	0.629	2	1	1	1	1	482	55.3	5.9	0	1
RD Fnoch 2	XP_033327927.1	uncharacterized protein LOC117221236	Medium	Megalopta	Megalopta genalis	RD	QE44046MS	FALSE	Medium	Master Protein	XP_033327927.1	uncharacterized protein LOC117221236 [Megalopta genalis]	0.014	FALSE	0.628	8	1	1	1	1	159	18	5.26	0	1
RD Fnoch 2	XP_024877075.1	protein CROWDED NUCLEI 2-like, partial	Medium	Temnothorax	Temnothorax curvispinosus	RD	QE44046MS	FALSE	Medium	Master Protein	XP_024877075.1	protein CROWDED NUCLEI 2-like, partial [Temnothorax curvispinosus]	0.014	FALSE	0.623	5	1	1	1	1	476	54.3	6.33	0	1
RD Fnoch 2	A0A6G1S8A4	Dedicator of cytokinesis protein 2	Medium	Aceria	Aceria tosichella	RD	QE44046MS	FALSE	Medium	Master Protein	A0A6G1S8A4	Dedicator of cytokinesis protein 2 OS=Aceria tosichella OX=561515 GN=Dock2 PE=3 SV=1	0.014	FALSE	0.617	0	1	1	0	1	1634	184.9	6.55	1.96	1
RD Fnoch 2	XP_020293031.1	probable G-protein coupled receptor Mth-like 10	Medium	Pseudomyrmex	Pseudomyrmex gracilis	RD	QE44046MS	FALSE	Medium	Master Protein	XP_020293031.1	probable G-protein coupled receptor Mth-like 10 [Pseudomyrmex gracilis]	0.014	FALSE	0.617	5	1	2	1	1	495	55.9	6.76	0	1
RD Fnoch 2	XP_012215482.1	PREDICTED: uncharacterized protein LOC105667925	Medium	Linepithema	Linepithema humile	RD	QE44046MS	FALSE	Medium	Master Protein	XP_012215482.1	PREDICTED: uncharacterized protein LOC105667925 [Linepithema humile]	0.014	FALSE	0.608	1	1	1	1	1	885	98.6	9.33	2	1
RD Fnoch 2	CAD6223992.1	GSCOCG00005427001-RA-CDS, partial	Medium	Cotesia	Cotesia congregata	RD	QE44046MS	FALSE	Medium	Master Protein	CAD6223992.1	GSCOCG00005427001-RA-CDS, partial [Cotesia congregata]	0.014	FALSE	0.608	4	1	1	1	1	522	56.2	9.03	0	1
RD Fnoch 2	KYN21505.1	Carnitine O-palmitoyltransferase 1, muscle isoform	Medium	Trachymyrmex	Trachymyrmex cornetzi	RD	QE44046MS	FALSE	Medium	Master Protein	KYN21505.1	Carnitine O-palmitoyltransferase 1, muscle isoform [Trachymyrmex cornetzi]	0.014	FALSE	0.604	1	1	1	0	1	795	90.9	8.38	0	1
RD Fnoch 2	XP_032686002.1	uncharacterized protein LOC116851071	Medium	Odontomachus	Odontomachus brunneus	RD	QE44046MS	FALSE	Medium	Master Protein	XP_032686002.1	uncharacterized protein LOC116851071 [Odontomachus brunneus]	0.015	FALSE	0.579	2	1	1	1	1	611	70.5	6.73	2.38	1
RD Fnoch 2	A0A6P6XL21	protein NRDE2 homolog	Medium	Dermatophagoides	Dermatophagoides pteronyssinus	RD	QE44046MS	FALSE	Medium	Master Protein	A0A6P6XL21	protein NRDE2 homolog OS=Dermatophagoides pteronyssinus OX=6956 GN=LOC113788947 PE=3 SV=1	0.015	FALSE	0.568	1	1	1	1	1	1316	156.5	6.81	0	1
RD Fnoch 2	XP_014234665.1	uncharacterized protein LOC106657583	Medium	Trichogramma	Trichogramma pretiosum	RD	QE44046MS	FALSE	Medium	Master Protein	XP_014234665.1	uncharacterized protein LOC106657583 [Trichogramma pretiosum]	0.015	FALSE	0.564	1	1	1	0	1	1632	187.2	4.91	0	1
RD Fnoch 2	RLU21794.1	hypothetical protein DMN91_006170	Medium	Ooceraea	Ooceraea biroi	RD	QE44046MS	FALSE	Medium	Master Protein	RLU21794.1	hypothetical protein DMN91_006170 [Ooceraea biroi]	0.016	FALSE	0.561	3	1	1	0	1	668	77.3	8.32	0	1
RD Fnoch 2	XP_029164289.1	DDB1- and CUL4-associated factor 5 isoform X1	Medium	Nylanderia	Nylanderia fulva	RD	QE44046MS	FALSE	Medium	Master Protein	XP_029164289.1	DDB1- and CUL4-associated factor 5 isoform X1 [Nylanderia fulva]	0.016	FALSE	0.559	2	1	1	0	1	885	99	9.03	0	1
RD Fnoch 2	XP_014235959.2	trichohyalin	Medium	Trichogramma	Trichogramma pretiosum	RD	QE44046MS	FALSE	Medium	Master Protein	XP_014235959.2	trichohyalin [Trichogramma pretiosum]	0.016	FALSE	0.556	2	1	1	1	1	482	57.3	9.01	0	1
RD Fnoch 2	PBC29884.1	ATP-dependent RNA helicase	Medium	Apis	Apis cerana cerana	RD	QE44046MS	FALSE	Medium	Master Protein	PBC29884.1	ATP-dependent RNA helicase [Apis cerana cerana]	0.016	FALSE	0.554	2	1	1	0	1	740	82.7	7.46	0	1
RD Fnoch 2	KMQ84036.1	tetratricopeptide repeat protein	Medium	Lasius	Lasius niger	RD	QE44046MS	FALSE	Medium	Master Protein	KMQ84036.1	tetratricopeptide repeat protein [Lasius niger]	0.016	FALSE	0.554	9	1	1	1	1	113	13.6	9.31	0	1
RD Fnoch 2	A0A132AA45	DUF4819 domain-containing protein	Medium	Sarcoptes	Sarcoptes scabiei	RD	QE44046MS	FALSE	Medium	Master Protein	A0A132AA45	DUF4819 domain-containing protein OS=Sarcoptes scabiei OX=52283 GN=QR98_0063690 PE=4 SV=1	0.016	FALSE	0.549	4	1	1	1	1	679	75.6	6.42	0	1
RD Fnoch 2	XP_029038985.1	EEF1A lysine methyltransferase 1	Medium	Osmia	Osmia bicornis bicornis	RD	QE44046MS	FALSE	Medium	Master Protein	XP_029038985.1	EEF1A lysine methyltransferase 1 [Osmia bicornis bicornis]	0.016	FALSE	0.546	7	1	1	0	1	224	25.9	5.11	2.34	1
RD Fnoch 2	EFN61096.1	hypothetical protein EAG_05821	Medium	Camponotus	Camponotus floridanus	RD	QE44046MS	FALSE	Medium	Master Protein	EFN61096.1	hypothetical protein EAG_05821 [Camponotus floridanus]	0.016	FALSE	0.546	12	1	1	1	1	91	10.1	8.76	0	1
RD Fnoch 2	XP_017797214.1	PREDICTED: glutamyl aminopeptidase-like	Medium	Habropoda	Habropoda laboriosa	RD	QE44046MS	FALSE	Medium	Master Protein	XP_017797214.1	PREDICTED: glutamyl aminopeptidase-like [Habropoda laboriosa]	0.016	FALSE	0.544	2	1	1	0	1	920	106.6	7.74	0	1
RD Fnoch 2	A0A1V9XP84	Ku domain-containing protein	Medium	Tropilaelaps	Tropilaelaps mercedesae	RD	QE44046MS	FALSE	Medium	Master Protein	A0A1V9XP84	Ku domain-containing protein OS=Tropilaelaps mercedesae OX=418985 GN=BIW11_08563 PE=4 SV=1	0.016	FALSE	0.54	2	1	1	1	1	591	67.1	8.76	0	1
RD Fnoch 2	KYM77101.1	ATP-dependent DNA helicase 2 subunit 1	Medium	Atta	Atta colombica	RD	QE44046MS	FALSE	Medium	Master Protein	KYM77101.1	ATP-dependent DNA helicase 2 subunit 1 [Atta colombica]	0.016	FALSE	0.536	3	1	1	0	1	537	62.7	9.13	0	1
RD Fnoch 2	XP_020283323.1	tyrosine-protein kinase JAK2	Medium	Pseudomyrmex	Pseudomyrmex gracilis	RD	QE44046MS	FALSE	Medium	Master Protein	XP_020283323.1	tyrosine-protein kinase JAK2 [Pseudomyrmex gracilis]	0.016	FALSE	0.534	2	1	1	1	1	1137	130.5	6.49	0	1
RD Fnoch 2	XP_020724000.1	LOW QUALITY PROTEIN: uncharacterized protein LOC105667088	Medium	Bombus	Bombus terrestris	RD	QE44046MS	FALSE	Medium	Master Protein	XP_020724000.1	LOW QUALITY PROTEIN: uncharacterized protein LOC105667088 [Bombus terrestris]	0.016	FALSE	0.533	3	1	1	0	1	541	64.4	8.79	0	1
RD Fnoch 2	A0A6P6XWB7	probable serine/threonine-protein kinase DDB_G0282963 isoform X1	Medium	Dermatophagoides	Dermatophagoides pteronyssinus	RD	QE44046MS	FALSE	Medium	Master Protein	A0A6P6XWB7	probable serine/threonine-protein kinase DDB_G0282963 isoform X1 OS=Dermatophagoides pteronyssinus OX=6956 GN=LOC113791727 PE=4 SV=1	0.016	FALSE	0.527	1	1	1	0	1	1704	193.7	6.27	0	1
RD Fnoch 2	KAF7414784.1	hypothetical protein HZH68_003273	Medium	Vespula	Vespula germanica	RD	QE44046MS	FALSE	Medium	Master Protein	KAF7414784.1	hypothetical protein HZH68_003273 [Vespula germanica]	0.016	FALSE	0.526	6	1	1	0	1	191	20.9	7.3	0	1
RD Fnoch 2	KMQ95551.1	glycerophosphodiester phosphodiesterase 1-like protein	Medium	Lasius	Lasius niger	RD	QE44046MS	FALSE	Medium	Master Protein	KMQ95551.1	glycerophosphodiester phosphodiesterase 1-like protein [Lasius niger]	0.016	FALSE	0.525	7	1	1	1	1	361	41.7	8.81	0	1
RD Fnoch 2	XP_036143922.1	CLIP-associating protein 1-A isoform X1	Medium	Monomorium	Monomorium pharaonis	RD	QE44046MS	FALSE	Medium	Master Protein	XP_036143922.1	CLIP-associating protein 1-A isoform X1 [Monomorium pharaonis]	0.018	FALSE	0.508	1	1	1	0	1	1497	165.4	9.26	0	1
RD Fnoch 2	XP_012227784.1	PREDICTED: transcription cofactor vestigial-like protein 4 isoform X1	Medium	Linepithema	Linepithema humile	RD	QE44046MS	FALSE	Medium	Master Protein	XP_012227784.1	PREDICTED: transcription cofactor vestigial-like protein 4 isoform X1 [Linepithema humile]	0.019	FALSE	0.497	13	1	1	1	1	175	19.3	9.85	0	1
RD Fnoch 2	XP_033231030.1	dual oxidase isoform X1	Medium	Belonocnema	Belonocnema treatae	RD	QE44046MS	FALSE	Medium	Master Protein	XP_033231030.1	dual oxidase isoform X1 [Belonocnema treatae]	0.019	FALSE	0.495	1	1	1	1	1	1508	174.4	8.94	2.19	1
RD Fnoch 2	XP_014609488.1	PREDICTED: uncharacterized protein LOC106789624	Medium	Polistes	Polistes canadensis	RD	QE44046MS	FALSE	Medium	Master Protein	XP_014609488.1	PREDICTED: uncharacterized protein LOC106789624 [Polistes canadensis]	0.019	FALSE	0.495	1	1	1	1	1	945	109.7	5.06	0	1
RD Fnoch 2	T1L233	Maelstrom domain-containing protein	Medium	Tetranychus	Tetranychus urticae	RD	QE44046MS	FALSE	Medium	Master Protein	T1L233	Maelstrom domain-containing protein OS=Tetranychus urticae OX=32264 PE=3 SV=1	0.019	FALSE	0.493	2	1	1	1	1	540	61.4	6.38	0	1
RD Fnoch 2	XP_024893262.1	putative fatty acyl-CoA reductase CG8306	Medium	Temnothorax	Temnothorax curvispinosus	RD	QE44046MS	FALSE	Medium	Master Protein	XP_024893262.1	putative fatty acyl-CoA reductase CG8306 [Temnothorax curvispinosus]	0.019	FALSE	0.491	6	1	1	0	1	507	57.4	8.91	0	1
RD Fnoch 2	XP_019875549.1	PREDICTED: RING finger and SPRY domain-containing protein 1-like	Medium	Aethina	Aethina tumida	RD	QE44046MS	FALSE	Medium	Master Protein	XP_019875549.1	PREDICTED: RING finger and SPRY domain-containing protein 1-like [Aethina tumida]	0.019	FALSE	0.49	5	1	1	1	1	529	59.3	5	0	1
RD Fnoch 2	XP_031776764.1	uncharacterized protein LOC116415755 isoform X1	Medium	Nasonia	Nasonia vitripennis	RD	QE44046MS	FALSE	Medium	Master Protein	XP_031776764.1	uncharacterized protein LOC116415755 isoform X1 [Nasonia vitripennis]	0.019	FALSE	0.489	12	1	1	0	1	196	23.1	6.39	0	1
RD Fnoch 2	KOC69294.1	Beta-1,4-mannosyltransferase egh	Medium	Habropoda	Habropoda laboriosa	RD	QE44046MS	FALSE	Medium	Master Protein	KOC69294.1	Beta-1,4-mannosyltransferase egh [Habropoda laboriosa]	0.019	FALSE	0.483	4	1	1	0	1	535	61.2	5.58	0	1
RD Fnoch 2	XP_012233000.1	PREDICTED: uncharacterized protein LOC105678334	Medium	Linepithema	Linepithema humile	RD	QE44046MS	FALSE	Medium	Master Protein	XP_012233000.1	PREDICTED: uncharacterized protein LOC105678334 [Linepithema humile]	0.02	FALSE	0.483	1	1	1	1	1	1221	136.6	7.06	0	1
RD Fnoch 2	XP_034947759.1	protein MMS22-like	Medium	Chelonus	Chelonus insularis	RD	QE44046MS	FALSE	Medium	Master Protein	XP_034947759.1	protein MMS22-like [Chelonus insularis]	0.02	FALSE	0.481	2	1	1	1	1	1153	134.1	7.88	0	1
RD Fnoch 2	XP_014296929.1	PREDICTED: uncharacterized protein LOC103569109	Medium	Microplitis	Microplitis demolitor	RD	QE44046MS	FALSE	Medium	Master Protein	XP_014296929.1	PREDICTED: uncharacterized protein LOC103569109 [Microplitis demolitor]	0.02	FALSE	0.477	0	1	1	1	1	2036	233.9	6.81	0	1
RD Fnoch 2	XP_039311160.1	uncharacterized protein LOC120359019	Medium	Solenopsis	Solenopsis invicta	RD	QE44046MS	FALSE	Medium	Master Protein	XP_039311160.1	uncharacterized protein LOC120359019 [Solenopsis invicta]	0.02	FALSE	0.476	4	1	1	0	1	390	43.8	8.59	2.34	1
RD Fnoch 2	KAG5312022.1	PE1 protein, partial	Medium	Pseudoatta	Pseudoatta argentina	RD	QE44046MS	FALSE	Medium	Master Protein	KAG5312022.1	PE1 protein, partial [Pseudoatta argentina]	0.02	FALSE	0.474	15	1	1	1	1	281	31.8	7.44	0	1
RD Fnoch 2	XP_012284100.1	eukaryotic translation initiation factor 3 subunit A	Medium	Orussus	Orussus abietinus	RD	QE44046MS	FALSE	Medium	Master Protein	XP_012284100.1	eukaryotic translation initiation factor 3 subunit A [Orussus abietinus]	0.02	FALSE	0.469	2	1	1	1	1	1136	134.2	8.56	0	1
RD Fnoch 2	XP_011158425.2	uncharacterized protein LOC105194972	Medium	Solenopsis	Solenopsis invicta	RD	QE44046MS	FALSE	Medium	Master Protein	XP_011158425.2	uncharacterized protein LOC105194972 [Solenopsis invicta]	0.02	FALSE	0.455	2	1	1	0	1	863	97.8	8.92	0	1
RD Fnoch 2	EFN88678.1	Gamma-tubulin complex component 4	Medium	Harpegnathos	Harpegnathos saltator	RD	QE44046MS	FALSE	Medium	Master Protein	EFN88678.1	Gamma-tubulin complex component 4 [Harpegnathos saltator]	0.02	FALSE	0.454	3	1	1	0	1	650	75.6	7.28	0	1
RD Fnoch 2	XP_008557388.1	PREDICTED: FK506-binding protein 5 isoform X1	Medium	Microplitis	Microplitis demolitor	RD	QE44046MS	FALSE	Medium	Master Protein	XP_008557388.1	PREDICTED: FK506-binding protein 5 isoform X1 [Microplitis demolitor]	0.02	FALSE	0.453	1	1	1	0	1	2181	241.8	5.58	0	1
RD Fnoch 2	XP_011156270.2	ionotropic receptor 25a	Medium	Solenopsis	Solenopsis invicta	RD	QE44046MS	FALSE	Medium	Master Protein	XP_011156270.2	ionotropic receptor 25a [Solenopsis invicta]	0.021	FALSE	0.451	1	1	1	1	1	936	106.7	5.57	0	1
RD Fnoch 2	XP_003250432.3	adipocyte plasma membrane-associated protein	Medium	Apis	Apis mellifera	RD	QE44046MS	FALSE	Medium	Master Protein	XP_003250432.3	adipocyte plasma membrane-associated protein [Apis mellifera]	0.021	FALSE	0.448	2	1	1	1	1	590	66.4	9.06	0	1
RD Fnoch 2	KYQ51422.1	hypothetical protein ALC60_09477, partial	Medium	Trachymyrmex	Trachymyrmex zeteki	RD	QE44046MS	FALSE	Medium	Master Protein	KYQ51422.1	hypothetical protein ALC60_09477, partial [Trachymyrmex zeteki]	0.021	FALSE	0.448	5	1	1	1	1	194	22.9	9.6	1.7	1
RD Fnoch 2	KAF7434853.1	hypothetical protein H0235_003044	Medium	Vespula	Vespula pensylvanica	RD	QE44046MS	FALSE	Medium	Master Protein	KAF7434853.1	hypothetical protein H0235_003044 [Vespula pensylvanica]	0.022	FALSE	0.444	2	1	1	0	1	463	50.6	9.16	0	1
RD Fnoch 2	XP_034944334.1	cell division cycle and apoptosis regulator protein 1-like isoform X1	Medium	Chelonus	Chelonus insularis	RD	QE44046MS	FALSE	Medium	Master Protein	XP_034944334.1	cell division cycle and apoptosis regulator protein 1-like isoform X1 [Chelonus insularis]	0.022	FALSE	0.443	2	1	1	0	1	1186	135.9	7.84	0	1
RD Fnoch 2	XP_018365707.1	PREDICTED: S-phase kinase-associated protein 1	Medium	Trachymyrmex	Trachymyrmex cornetzi	RD	QE44046MS	FALSE	Medium	Master Protein	XP_018365707.1	PREDICTED: S-phase kinase-associated protein 1 [Trachymyrmex cornetzi]	0.022	FALSE	0.442	14	1	1	0	1	111	12.7	5.63	0	1
RD Fnoch 2	KAF7990146.1	hypothetical protein HCN44_009881	Medium	Aphidius	Aphidius gifuensis	RD	QE44046MS	FALSE	Medium	Master Protein	KAF7990146.1	hypothetical protein HCN44_009881 [Aphidius gifuensis]	0.022	FALSE	0.441	2	1	1	1	1	992	105.9	7.03	0	1
RD Fnoch 2	XP_011502532.1	PREDICTED: zinc finger protein on ecdysone puffs	Medium	Ceratosolen	Ceratosolen solmsi marchali	RD	QE44046MS	FALSE	Medium	Master Protein	XP_011502532.1	PREDICTED: zinc finger protein on ecdysone puffs [Ceratosolen solmsi marchali]	0.025	FALSE	0.432	3	1	1	1	1	698	79.5	6.21	0	1
RD Fnoch 2	XP_033225101.1	dedicator of cytokinesis protein 9 isoform X1	Medium	Belonocnema	Belonocnema treatae	RD	QE44046MS	FALSE	Medium	Master Protein	XP_033225101.1	dedicator of cytokinesis protein 9 isoform X1 [Belonocnema treatae]	0.025	FALSE	0.431	1	1	1	0	1	2124	242.1	7.25	1.66	1
RD Fnoch 2	XP_011878361.1	PREDICTED: uncharacterized protein LOC105567796, partial	Medium	Vollenhovia	Vollenhovia emeryi	RD	QE44046MS	FALSE	Medium	Master Protein	XP_011878361.1	PREDICTED: uncharacterized protein LOC105567796, partial [Vollenhovia emeryi]	0.025	FALSE	0.429	8	1	1	1	1	247	28.3	9.69	2.55	1
RD Fnoch 2	A0A5A5RUT2	Ribonuclease R	Medium	Microcystis	Microcystis aeruginosa NIES-2520	RD	QE44046MS	FALSE	Medium	Master Protein	A0A5A5RUT2	Ribonuclease R OS=Microcystis aeruginosa NIES-2520 OX=2303982 GN=rnr_2 PE=4 SV=1	0.025	FALSE	0.424	1	1	3	1	1	750	84.7	5.31	3.72	1
RD Fnoch 2	OAD52160.1	Vanin-like protein 1	Medium	Eufriesea	Eufriesea mexicana	RD	QE44046MS	FALSE	Medium	Master Protein	OAD52160.1	Vanin-like protein 1 [Eufriesea mexicana]	0.025	FALSE	0.423	1	1	1	0	1	763	86	6.95	1.72	1
RD Fnoch 2	XP_026298038.1	uncharacterized protein LOC413627	Medium	Apis	Apis mellifera	RD	QE44046MS	FALSE	Medium	Master Protein	XP_026298038.1	uncharacterized protein LOC413627 [Apis mellifera]	0.025	FALSE	0.413	1	1	1	0	1	654	72.2	5.52	0	1
RD Fnoch 2	XP_011694514.1	PREDICTED: uncharacterized protein LOC105453930 isoform X2	Medium	Wasmannia	Wasmannia auropunctata	RD	QE44046MS	FALSE	Medium	Master Protein	XP_011694514.1	PREDICTED: uncharacterized protein LOC105453930 isoform X2 [Wasmannia auropunctata]	0.025	FALSE	0.413	4	1	2	1	1	261	29.3	8.98	0	1
RD Fnoch 2	KZC04476.1	Protein sel-1 like protein 1	Medium	Dufourea	Dufourea novaeangliae	RD	QE44046MS	FALSE	Medium	Master Protein	KZC04476.1	Protein sel-1 like protein 1 [Dufourea novaeangliae]	0.026	FALSE	0.408	1	1	2	1	1	743	82.7	5.76	0	1
RD Fnoch 2	XP_012249351.2	uncharacterized protein LOC100745599	Medium	Bombus	Bombus impatiens	RD	QE44046MS	FALSE	Medium	Master Protein	XP_012249351.2	uncharacterized protein LOC100745599 [Bombus impatiens]	0.026	FALSE	0.407	7	1	1	0	1	221	26.4	9.28	1.71	1
RD Fnoch 2	XP_024939152.1	odorant receptor coreceptor isoform X1	Medium	Cephus	Cephus cinctus	RD	QE44046MS	FALSE	Medium	Master Protein	XP_024939152.1	odorant receptor coreceptor isoform X1 [Cephus cinctus]	0.026	FALSE	0.404	4	1	1	0	1	452	52	7.59	0	1
RD Fnoch 2	XP_025162976.1	uncharacterized protein LOC112590496	Medium	Harpegnathos	Harpegnathos saltator	RD	QE44046MS	FALSE	Medium	Master Protein	XP_025162976.1	uncharacterized protein LOC112590496 [Harpegnathos saltator]	0.026	FALSE	0.403	6	1	1	1	1	339	39.1	8.91	2.55	1
RD Fnoch 2	XP_026298285.1	apolipophorins	High	Apis	Apis mellifera	RD	QE44049MS	FALSE	High	Master Protein	XP_026298285.1	apolipophorins [Apis mellifera]	0	FALSE	1134.31	51	176	363	64	66	3382	376.6	8.47	1176.46	176
RD Fnoch 2	ASQ15625.1	putative cyclin-dependent serine/threonine-protein kinase	High	Apis	Apis mellifera	RD	QE44049MS	FALSE	High	Master Protein	ASQ15625.1	putative cyclin-dependent serine/threonine-protein kinase [Apis mellifera]	0	FALSE	695.982	73	79	147	5	5	1511	175.7	5.25	597.06	79
RD Fnoch 2	XP_001121241.3	uncharacterized protein DDB_G0283357	High	Apis	Apis mellifera	RD	QE44049MS	FALSE	High	Master Protein	XP_001121241.3	uncharacterized protein DDB_G0283357 [Apis mellifera]	0	FALSE	692.228	69	76	146	2	2	1508	175.4	5.24	592.53	76
RD Fnoch 2	PBC34817.1	Apolipophorin	High	Apis	Apis cerana cerana	RD	QE44049MS	FALSE	High	Master Protein	PBC34817.1	Apolipophorin [Apis cerana cerana]	0	FALSE	510.309	28	96	187	0	2	3438	383.9	8.54	566.71	96
RD Fnoch 2	XP_031366148.1	apolipophorins	High	Apis	Apis dorsata	RD	QE44049MS	FALSE	High	Master Protein	XP_031366148.1	apolipophorins [Apis dorsata]	0	FALSE	494.921	24	89	178	2	2	3374	375.4	8.46	523.24	89
RD Fnoch 2	NP_001318046.1	larval-specific very high density lipoprotein precursor	High	Apis	Apis mellifera	RD	QE44049MS	FALSE	High	Master Protein	NP_001318046.1	larval-specific very high density lipoprotein precursor [Apis mellifera]	0	FALSE	454.451	37	64	171	32	35	1507	173.1	7.02	511.38	64
RD Fnoch 2	NP_001011600.1	hexamerin 70b precursor	High	Apis	Apis mellifera	RD	QE44049MS	FALSE	High	Master Protein	NP_001011600.1	hexamerin 70b precursor [Apis mellifera]	0	FALSE	430.716	46	35	276	9	22	683	79.5	7.23	950.02	35
RD Fnoch 2	ABR45905.1	hexamerin	High	Apis	Apis mellifera	RD	QE44049MS	FALSE	High	Master Protein	ABR45905.1	hexamerin [Apis mellifera]	0	FALSE	382.633	53	44	237	0	44	686	81.3	8.16	699.65	44
RD Fnoch 2	XP_016770154.2	hexamerin 110 isoform X1	High	Apis	Apis mellifera	RD	QE44049MS	FALSE	High	Master Protein	XP_016770154.2	hexamerin 110 isoform X1 [Apis mellifera]	0	FALSE	369.855	39	43	154	0	1	1010	112.1	6.93	564.59	43
RD Fnoch 2	ABR45906.1	high Glx storage protein	High	Apis	Apis mellifera	RD	QE44049MS	FALSE	High	Master Protein	ABR45906.1	high Glx storage protein [Apis mellifera]	0	FALSE	365.355	39	43	152	0	1	1010	112.1	6.93	549.15	43
RD Fnoch 2	XP_001121746.2	neurofilament heavy polypeptide	High	Apis	Apis mellifera	RD	QE44049MS	FALSE	High	Master Protein	XP_001121746.2	neurofilament heavy polypeptide [Apis mellifera]	0	FALSE	358.567	71	25	64	12	22	491	52	4.54	297.6	25
RD Fnoch 2	XP_003691494.2	LOW QUALITY PROTEIN: apolipophorins	High	Apis	Apis florea	RD	QE44049MS	FALSE	High	Master Protein	XP_003691494.2	LOW QUALITY PROTEIN: apolipophorins [Apis florea]	0	FALSE	356.943	20	71	136	2	2	3365	373.8	8.53	377.14	71
RD Fnoch 2	AAO39761.1	transferrin	High	Apis	Apis mellifera	RD	QE44049MS	FALSE	High	Master Protein	AAO39761.1	transferrin [Apis mellifera]	0	FALSE	334.589	65	51	83	7	8	712	78.6	7.06	270.55	51
RD Fnoch 2	XP_006608737.1	uncharacterized protein LOC102681889	High	Apis	Apis dorsata	RD	QE44049MS	FALSE	High	Master Protein	XP_006608737.1	uncharacterized protein LOC102681889 [Apis dorsata]	0	FALSE	329.416	26	43	194	0	2	1377	162.3	7.37	646.43	43
RD Fnoch 2	XP_016769016.1	chitinase-like protein Idgf4 isoform X2	High	Apis	Apis mellifera	RD	QE44049MS	FALSE	High	Master Protein	XP_016769016.1	chitinase-like protein Idgf4 isoform X2 [Apis mellifera]	0	FALSE	315.033	66	37	107	1	3	438	48.7	8.02	372.61	37
RD Fnoch 2	XP_016769017.1	chitinase-like protein EN03 isoform X1	High	Apis	Apis mellifera	RD	QE44049MS	FALSE	High	Master Protein	XP_016769017.1	chitinase-like protein EN03 isoform X1 [Apis mellifera]	0	FALSE	312.155	66	35	102	0	1	444	49.3	7.78	359.1	35
RD Fnoch 2	NP_001107670.1	apolipophorin-III-like protein precursor	High	Apis	Apis mellifera	RD	QE44049MS	FALSE	High	Master Protein	NP_001107670.1	apolipophorin-III-like protein precursor [Apis mellifera]	0	FALSE	279	87	23	360	1	23	193	21.3	5.66	1487.79	23
RD Fnoch 2	ABD92645.1	OBP13	High	Apis	Apis mellifera	RD	QE44049MS	FALSE	High	Master Protein	ABD92645.1	OBP13 [Apis mellifera]	0	FALSE	266.925	73	24	107	4	24	132	15.1	6.61	307.48	24
RD Fnoch 2	AEY57480.1	Transferrin	High	Apis	Apis cerana	RD	QE44049MS	FALSE	High	Master Protein	AEY57480.1	Transferrin [Apis cerana]	0	FALSE	266.509	55	44	73	0	1	712	78.5	7.06	231.49	44
RD Fnoch 2	ABQ59246.1	hexamerin 70a	High	Apis	Apis mellifera	RD	QE44049MS	FALSE	High	Master Protein	ABQ59246.1	hexamerin 70a [Apis mellifera]	0	FALSE	240.699	49	40	114	0	12	684	81.4	6.93	339.94	40
RD Fnoch 2	XP_026301410.1	fibrillin-2	High	Apis	Apis mellifera	RD	QE44049MS	FALSE	High	Master Protein	XP_026301410.1	fibrillin-2 [Apis mellifera]	0	FALSE	199.071	16	29	72	23	29	2597	283.9	5.21	188.38	29
RD Fnoch 2	XP_392381.3	putative cysteine proteinase CG12163 isoform X2	High	Apis	Apis mellifera	RD	QE44049MS	FALSE	High	Master Protein	XP_392381.3	putative cysteine proteinase CG12163 isoform X2 [Apis mellifera]	0	FALSE	190.206	20	23	43	0	23	881	100.3	6.1	164.94	23
RD Fnoch 2	NP_001035313.1	odorant binding protein 14 precursor	High	Apis	Apis mellifera	RD	QE44049MS	FALSE	High	Master Protein	NP_001035313.1	odorant binding protein 14 precursor [Apis mellifera]	0	FALSE	176.587	83	23	86	0	23	135	15.2	5.97	270.08	23
RD Fnoch 2	XP_006609579.1	vitellogenin-6-like	High	Apis	Apis dorsata	RD	QE44049MS	FALSE	High	Master Protein	XP_006609579.1	vitellogenin-6-like [Apis dorsata]	0	FALSE	173.761	18	30	65	1	1	1507	173.1	7.12	154.05	30
RD Fnoch 2	XP_003698326.1	FK506-binding protein 2 isoform X2	High	Apis	Apis florea	RD	QE44049MS	FALSE	High	Master Protein	XP_003698326.1	FK506-binding protein 2 isoform X2 [Apis florea]	0	FALSE	166.921	67	23	47	0	18	232	25.6	4.83	146.4	23
RD Fnoch 2	PBC34213.1	hypothetical protein APICC_02822	High	Apis	Apis cerana cerana	RD	QE44049MS	FALSE	High	Master Protein	PBC34213.1	hypothetical protein APICC_02822 [Apis cerana cerana]	0	FALSE	153.026	11	18	65	0	18	431	49.7	4.89	194.76	18
RD Fnoch 2	XP_006568803.2	uncharacterized protein LOC410793	High	Apis	Apis mellifera	RD	QE44049MS	FALSE	High	Master Protein	XP_006568803.2	uncharacterized protein LOC410793 [Apis mellifera]	0	FALSE	143.26	11	44	48	14	32	4361	500	6.68	128.23	44
RD Fnoch 2	XP_026298921.1	nucleoprotein TPR isoform X2	High	Apis	Apis mellifera	RD	QE44049MS	FALSE	High	Master Protein	XP_026298921.1	nucleoprotein TPR isoform X2 [Apis mellifera]	0	FALSE	141.262	45	23	31	0	23	558	63.9	5.33	101.05	23
RD Fnoch 2	CAJ01448.1	hypothetical protein	High	Apis	Apis mellifera	RD	QE44049MS	FALSE	High	Master Protein	CAJ01448.1	hypothetical protein [Apis mellifera]	0	FALSE	119.214	66	14	79	0	2	130	14.9	7.68	166.27	14
RD Fnoch 2	XP_003249661.2	collagen alpha-1(IV) chain isoform X1	High	Apis	Apis mellifera	RD	QE44049MS	FALSE	High	Master Protein	XP_003249661.2	collagen alpha-1(IV) chain isoform X1 [Apis mellifera]	0	FALSE	111.789	47	20	35	0	10	444	46.7	8.07	94.69	20
RD Fnoch 2	XP_026295805.1	uncharacterized protein LOC552283	High	Apis	Apis mellifera	RD	QE44049MS	FALSE	High	Master Protein	XP_026295805.1	uncharacterized protein LOC552283 [Apis mellifera]	0	FALSE	110.309	25	12	18	0	12	430	49.9	8.18	79.12	12
RD Fnoch 2	PBC32737.1	Hexamerin	High	Apis	Apis cerana cerana	RD	QE44049MS	FALSE	High	Master Protein	PBC32737.1	Hexamerin [Apis cerana cerana]	0	FALSE	103.436	14	14	58	1	1	1016	112.9	6.92	181.97	14
RD Fnoch 2	PBC28297.1	hypothetical protein APICC_04004	High	Apis	Apis cerana cerana	RD	QE44049MS	FALSE	High	Master Protein	PBC28297.1	hypothetical protein APICC_04004 [Apis cerana cerana]	0	FALSE	100.489	49	10	32	0	8	134	15.4	5.54	84.53	10
RD Fnoch 2	XP_016772082.1	uncharacterized protein LOC102656354	High	Apis	Apis mellifera	RD	QE44049MS	FALSE	High	Master Protein	XP_016772082.1	uncharacterized protein LOC102656354 [Apis mellifera]	0	FALSE	99.892	60	6	31	3	6	119	12.4	8.54	115.22	6
RD Fnoch 2	PBC33001.1	Transcriptional adapter 2B	High	Apis	Apis cerana cerana	RD	QE44049MS	FALSE	High	Master Protein	PBC33001.1	Transcriptional adapter 2B [Apis cerana cerana]	0	FALSE	95.122	14	13	59	0	1	624	71.7	5.9	76.52	13
RD Fnoch 2	XP_034185608.1	chitinase-like protein Idgf4 isoform X1	High	Osmia	Osmia lignaria	RD	QE44049MS	FALSE	High	Master Protein	XP_034185608.1	chitinase-like protein Idgf4 isoform X1 [Osmia lignaria]	0	FALSE	93.804	32	16	51	0	1	440	48.8	7.05	144.15	16
RD Fnoch 2	XP_026296176.1	uncharacterized protein LOC724971 isoform X1	High	Apis	Apis mellifera	RD	QE44049MS	FALSE	High	Master Protein	XP_026296176.1	uncharacterized protein LOC724971 isoform X1 [Apis mellifera]	0	FALSE	88.504	12	19	20	0	19	2290	260.1	6.14	60.87	19
RD Fnoch 2	XP_392499.4	flocculation protein FLO11 isoform X1	High	Apis	Apis mellifera	RD	QE44049MS	FALSE	High	Master Protein	XP_392499.4	flocculation protein FLO11 isoform X1 [Apis mellifera]	0	FALSE	79.143	13	16	23	0	16	962	104.7	6.02	68.51	16
RD Fnoch 2	PBC32553.1	Thymosin beta-a	High	Apis	Apis cerana cerana	RD	QE44049MS	FALSE	High	Master Protein	PBC32553.1	Thymosin beta-a [Apis cerana cerana]	0	FALSE	72.291	42	9	27	0	1	231	26.2	6.43	77.54	9
RD Fnoch 2	XP_006569964.1	DNA-directed RNA polymerase III subunit RPC1 isoform X2	High	Apis	Apis mellifera	RD	QE44049MS	FALSE	High	Master Protein	XP_006569964.1	DNA-directed RNA polymerase III subunit RPC1 isoform X2 [Apis mellifera]	0	FALSE	70.925	7	13	17	0	13	2011	228	8	54.2	13
RD Fnoch 2	XP_016768976.1	LOW QUALITY PROTEIN: interferon-related developmental regulator 1-like	High	Apis	Apis mellifera	RD	QE44049MS	FALSE	High	Master Protein	XP_016768976.1	LOW QUALITY PROTEIN: interferon-related developmental regulator 1-like [Apis mellifera]	0	FALSE	69.87	12	7	20	3	7	737	82.2	5.72	77.11	7
RD Fnoch 2	CBU98860.1	unnamed protein product	High	Apis	Apis mellifera	RD	QE44049MS	FALSE	High	Master Protein	CBU98860.1	unnamed protein product [Apis mellifera]	0	FALSE	69.042	20	10	19	0	10	580	66.6	6.28	59.23	10
RD Fnoch 2	XP_031369127.1	thymosin beta isoform X2	High	Apis	Apis dorsata	RD	QE44049MS	FALSE	High	Master Protein	XP_031369127.1	thymosin beta isoform X2 [Apis dorsata]	0	FALSE	65.631	73	9	25	0	1	128	14	5.19	70.69	9
RD Fnoch 2	XP_624076.1	ferritin heavy polypeptide-like 17	High	Apis	Apis mellifera	RD	QE44049MS	FALSE	High	Master Protein	XP_624076.1	ferritin heavy polypeptide-like 17 [Apis mellifera]	0	FALSE	63.599	32	8	25	2	8	217	25.2	6.54	67.12	8
RD Fnoch 2	XP_026299731.1	laminin subunit alpha	High	Apis	Apis mellifera	RD	QE44049MS	FALSE	High	Master Protein	XP_026299731.1	laminin subunit alpha [Apis mellifera]	0	FALSE	61.407	6	14	17	3	14	3665	408.3	5.21	48.84	14
RD Fnoch 2	XP_006571829.1	laminin subunit beta-1 isoform X1	High	Apis	Apis mellifera	RD	QE44049MS	FALSE	High	Master Protein	XP_006571829.1	laminin subunit beta-1 isoform X1 [Apis mellifera]	0	FALSE	60.967	9	12	15	0	12	1801	201.1	5.34	43.96	12
RD Fnoch 2	NP_001257746.1	cuticular protein 1 precursor	High	Apis	Apis mellifera	RD	QE44049MS	FALSE	High	Master Protein	NP_001257746.1	cuticular protein 1 precursor [Apis mellifera]	0	FALSE	60.826	66	9	13	2	7	216	21.6	7.47	46.77	9
RD Fnoch 2	XP_016920702.1	prisilkin-39 isoform X1	High	Apis	Apis cerana	RD	QE44049MS	FALSE	High	Master Protein	XP_016920702.1	prisilkin-39 isoform X1 [Apis cerana]	0	FALSE	60.577	20	11	18	0	1	496	52.7	6.87	52.64	11
[truncated: 2,618 more rows]
